# Supplementary material for: Territoriality Modulates the Effect of Conspecific Encounters on the Foraging Behaviours of a Mammalian Predator
Source: Ecol Evol. 2025 Mar 6;15(3):e71058. doi: 10.1002/ece3.71058 (PMC11885166; doi:10.1002/ece3.71058)
Supplement: Supplementary file 1 — Appendix S1 [file ECE3-15-e71058-s001.zip]

Archive with 4 entries (4 files):
- ECE371058-sup-0001-supinfo_digging.csv
- ECE371058-sup-0002-supinfo_HR_area.csv
- ECE371058-sup-0003-supinfo_script.R
- ECE371058-sup-0004-supinfo_script.txt
