# Supplementary material for: Territoriality Modulates the Effect of Conspecific Encounters on the Foraging Behaviours of a Mammalian Predator
Source: Ecol Evol. 2025 Mar 6;15(3):e71058. doi: 10.1002/ece3.71058 (PMC11885166; doi:10.1002/ece3.71058)
Supplement: Supplementary file 1 — Appendix S1 [file ECE3-15-e71058-s001.zip › ECE371058-sup-0001-supinfo_digging.csv]

fox_id	Timestamp_EDT	lon	lat	contains_digging1	prob_encounter	day	goose_density_ha	sex	territorial	breeding_status	ToD	year
OBBB	2019-06-12 0:13	534011.9184	8089076.54	0	0.077409174	163	1.393664004	male	yes	breeding	0.224166667	2019
OBBB	2019-06-12 0:17	534010.3382	8089072.976	0	0.077409174	163	1.393664004	male	yes	breeding	0.299444444	2019
OBBB	2019-06-12 0:22	534014.5917	8089080.302	0	0.077409174	163	1.393664004	male	yes	breeding	0.378333333	2019
OBBB	2019-06-12 0:49	534018.6055	8089069.582	1	0.077409174	163	1.393664004	male	yes	breeding	0.83	2019
OBBB	2019-06-12 0:54	534049.5141	8089054.497	1	0.04270186	163	1.393664004	male	yes	breeding	0.905277778	2019
OBBB	2019-06-12 0:59	534376.981	8089010.921	1	0.061615584	163	1.524065472	male	yes	breeding	0.984166667	2019
OBBB	2019-06-12 1:03	534612.9739	8088785.959	0	0.037794512	163	2.269653518	male	yes	breeding	1.059444444	2019
OBBB	2019-06-12 1:26	534130.2728	8088815.463	1	-0.069246574	163	1.95892673	male	yes	breeding	1.435833333	2019
OBBB	2019-06-12 1:30	534129.5665	8088824.566	1	-0.065241518	163	1.95892673	male	yes	breeding	1.511111111	2019
OBBB	2019-06-12 1:35	534125.687	8088827.477	1	-0.065241518	163	1.95892673	male	yes	breeding	1.588333333	2019
OBBB	2019-06-12 1:39	534130.8307	8088814.914	1	-0.069246574	163	1.95892673	male	yes	breeding	1.663611111	2019
OBBB	2019-06-12 2:11	532980.7707	8089216.857	1	0.15547737	163	0	male	yes	breeding	2.193888889	2019
OBBB	2019-06-12 2:48	534194.4897	8087544.121	0	-0.084761478	163	0.502784399	male	yes	breeding	2.801388889	2019
OBBB	2019-06-12 5:36	535046.0511	8087147.584	1	-0.063352407	163	15.32594229	male	yes	breeding	5.605833333	2019
OBBB	2019-06-12 5:40	535340.1792	8087118.999	1	0.001016772	163	9.412783981	male	yes	breeding	5.681111111	2019
OBBB	2019-06-12 5:45	535395.0726	8087112.543	1	0.027728129	163	10.41747455	male	yes	breeding	5.759722222	2019
OBBB	2019-06-12 6:12	535166.1718	8086770.573	1	0.030760396	163	9.412783981	male	yes	breeding	6.211388889	2019
OBBB	2019-06-12 6:17	535071.6785	8086815.748	1	-0.03388003	163	9.412783981	male	yes	breeding	6.286666667	2019
OBBB	2019-06-12 6:21	535059.403	8086828.36	1	-0.044866135	163	9.412783981	male	yes	breeding	6.363888889	2019
OBBB	2019-06-12 6:48	533569.935	8086689.175	1	-0.090290789	163	0.499762138	male	yes	breeding	6.815555556	2019
OBBB	2019-06-12 6:53	533571.18	8086873.464	0	-0.090290789	163	0.499762138	male	yes	breeding	6.890833333	2019
OBBB	2019-06-12 6:58	533800.9979	8086985.438	1	-0.090290755	163	7.488215717	male	yes	breeding	6.969722222	2019
OBBB	2019-06-12 8:06	534300.6162	8087551.177	0	-0.074726647	163	0.502784399	male	yes	breeding	8.1025	2019
OBBB	2019-06-12 14:41	534215.3552	8087257.38	0	-0.089388711	163	11.00069504	male	yes	breeding	14.69083333	2019
OBBB	2019-06-12 14:45	533980.6105	8086989.454	1	-0.090289228	163	4.931477625	male	yes	breeding	14.76611111	2019
OBBB	2019-06-12 14:50	533804.5482	8086842.311	0	-0.090290789	163	7.488215717	male	yes	breeding	14.845	2019
OBBB	2019-06-12 15:27	533493.6002	8085764.452	1	-0.090290436	163	0	male	yes	breeding	15.45083333	2019
OBBB	2019-06-12 15:54	534106.6204	8086292.457	0	-0.090176382	163	0.122019499	male	yes	breeding	15.90444444	2019
OBBB	2019-06-12 15:58	534161.2926	8086679.257	0	-0.090282933	163	9.216637511	male	yes	breeding	15.97972222	2019
OBBB	2019-06-12 16:03	534131.1469	8086837.9	0	-0.090287098	163	4.931477625	male	yes	breeding	16.05833333	2019
OBBB	2019-06-12 17:06	534531.4584	8087972.674	1	-0.015711204	163	16.07867413	male	yes	breeding	17.11583333	2019
OBBB	2019-06-12 17:11	534703.374	8088128.726	1	0.011225015	163	9.931502876	male	yes	breeding	17.19111111	2019
OBBB	2019-06-12 17:16	534839.8569	8088367.667	1	0.053761587	163	9.931502876	male	yes	breeding	17.26944444	2019
OBBB	2019-06-12 17:43	534320.919	8089150.142	1	0.231634246	163	1.393664004	male	yes	breeding	17.72111111	2019
OBBB	2019-06-12 17:47	534112.4774	8088768.484	1	-0.076016997	163	1.95892673	male	yes	breeding	17.79638889	2019
OBBB	2019-06-12 17:52	534100.2963	8088144.597	1	-0.08763155	163	6.129453918	male	yes	breeding	17.875	2019
OBBB	2019-06-12 18:19	534887.9409	8086765.247	0	-0.07462669	163	9.412783981	male	yes	breeding	18.32666667	2019
OBBB	2019-06-12 18:24	534878.3682	8086439.291	0	-0.049043097	163	5.786413313	male	yes	breeding	18.40194444	2019
OBBB	2019-06-12 18:28	535071.9702	8086522.322	0	0.048964389	163	10.56218435	male	yes	breeding	18.47916667	2019
OBBB	2019-06-12 18:33	535124.742	8086789.537	1	-0.002097169	163	9.412783981	male	yes	breeding	18.55444444	2019
OBBB	2019-06-12 19:00	535484.0647	8087494.044	1	0.173115	163	10.41747455	male	yes	breeding	19.00611111	2019
OBBB	2019-06-12 19:05	535259.3915	8087500.798	0	0.100571348	163	9.106751203	male	yes	breeding	19.08833333	2019
OBBB	2019-06-12 19:32	534739.2026	8086904.313	1	-0.087699696	163	0.801676041	male	yes	breeding	19.54	2019
OBBB	2019-06-12 19:37	534778.591	8086597.074	0	-0.08027644	163	8.272106196	male	yes	breeding	19.61833333	2019
OBBB	2019-06-12 19:41	534652.671	8086310.73	1	-0.082622695	163	3.591190491	male	yes	breeding	19.69361111	2019
OBBB	2019-06-12 20:04	533999.3057	8085714.904	1	-0.089919467	163	0.122019499	male	yes	breeding	20.07	2019
OBBB	2019-06-12 20:08	533656.4782	8085856.292	1	-0.090285543	163	0	male	yes	breeding	20.14527778	2019
OBBB	2019-06-12 20:13	533509.7036	8086074.699	1	-0.090290603	163	0	male	yes	breeding	20.22388889	2019
OBBB	2019-06-12 20:40	534097.1336	8087473.449	0	-0.088983995	163	0.502784399	male	yes	breeding	20.67555556	2019
OBBB	2019-06-12 22:34	533200.419	8087937.875	1	-0.090290694	163	0	male	yes	breeding	22.57333333	2019
OBBB	2019-06-12 22:38	533161.4536	8088040.788	1	-0.090289643	163	0	male	yes	breeding	22.64861111	2019
OBBB	2019-06-12 22:43	533123.4308	8088315.544	0	-0.090247387	163	0	male	yes	breeding	22.7275	2019
OBBB	2019-06-12 23:15	533840.1434	8089264.173	0	0.34335884	163	0.346185559	male	yes	breeding	23.25444444	2019
OBBB	2019-06-12 23:19	533833.1173	8089259.032	0	0.34335884	163	0.346185559	male	yes	breeding	23.33166667	2019
OBBB	2019-06-12 23:24	533840.1275	8089265.099	0	0.34335884	163	0.346185559	male	yes	breeding	23.40694444	2019
OBBB	2019-06-12 23:51	533839.6208	8089262.68	0	0.34335884	163	0.346185559	male	yes	breeding	23.85861111	2019
OBBB	2019-06-12 23:56	533840.2234	8089259.522	0	0.34335884	163	0.346185559	male	yes	breeding	23.93694444	2019
OBBB	2019-06-13 0:00	533851.1307	8089261.573	0	0.346032699	164	0.346185559	male	yes	breeding	0.012222222	2019
OBBB	2019-06-13 0:23	533858.3966	8089252.772	0	0.327913744	164	0.346185559	male	yes	breeding	0.388611111	2019
OBBB	2019-06-13 0:27	533841.1947	8089266.612	0	0.34335884	164	0.346185559	male	yes	breeding	0.463888889	2019
OBBB	2019-06-13 0:32	533845.1241	8089260.912	0	0.346032699	164	0.346185559	male	yes	breeding	0.542222222	2019
OBBB	2019-06-13 0:59	533839.0633	8089263.407	0	0.34335884	164	0.346185559	male	yes	breeding	0.993888889	2019
OBBB	2019-06-13 1:08	533838.6974	8089252.802	0	0.323292712	164	0.346185559	male	yes	breeding	1.147777778	2019
OBBB	2019-06-13 1:35	534260.538	8089286.7	1	0.350070213	164	0.346008472	male	yes	breeding	1.599444444	2019
OBBB	2019-06-13 1:45	534553.2264	8089133.946	1	0.165679784	164	1.524065472	male	yes	breeding	1.75	2019
OBBB	2019-06-13 1:49	534553.8724	8089128.379	1	0.165679784	164	1.524065472	male	yes	breeding	1.826666667	2019
OBBB	2019-06-13 1:54	534616.7766	8088849.811	0	0.054382552	164	2.269653518	male	yes	breeding	1.901944444	2019
OBBB	2019-06-13 2:21	535387.8969	8087603.328	1	0.198002823	164	8.511997476	male	yes	breeding	2.353611111	2019
OBBB	2019-06-13 2:26	535386.8365	8087601.445	1	0.198002823	164	8.511997476	male	yes	breeding	2.433611111	2019
OBBB	2019-06-13 2:53	534639.2169	8087075.866	1	-0.087808734	164	0.801676041	male	yes	breeding	2.886111111	2019
OBBB	2019-06-13 2:57	534290.2597	8087516.778	0	-0.079593937	164	0.502784399	male	yes	breeding	2.961388889	2019
OBBB	2019-06-13 5:19	534236.0919	8087513.794	1	-0.082849205	164	0.502784399	male	yes	breeding	5.3175	2019
OBBB	2019-06-13 5:23	534273.7418	8087175.644	1	-0.089672198	164	6.563653634	male	yes	breeding	5.396388889	2019
OBBB	2019-06-13 5:50	533613.7356	8087429.437	1	-0.090290362	164	3.035968206	male	yes	breeding	5.848055556	2019
OBBB	2019-06-13 5:55	533487.6801	8087144.651	1	-0.090290789	164	0.499762138	male	yes	breeding	5.923333333	2019
OBBB	2019-06-13 6:00	533369.157	8087027.345	1	-0.090290789	164	0	male	yes	breeding	6.009166667	2019
OBBB	2019-06-13 6:23	533876.0006	8086286.996	1	-0.090279723	164	0.499762138	male	yes	breeding	6.385555556	2019
OBBB	2019-06-13 6:27	533798.3642	8086468.268	1	-0.09029007	164	0.499762138	male	yes	breeding	6.460833333	2019
OBBB	2019-06-13 6:32	534142.8533	8086383.646	0	-0.090213401	164	0.122019499	male	yes	breeding	6.539722222	2019
OBBB	2019-06-13 6:59	534820.5018	8086643.937	1	-0.078855887	164	8.272106196	male	yes	breeding	6.991388889	2019
OBBB	2019-06-13 7:08	534934.4359	8087109.341	0	-0.077886207	164	2.634105655	male	yes	breeding	7.141944444	2019
OBBB	2019-06-13 7:13	534846.1053	8087333.707	1	-0.056965078	164	13.25046242	male	yes	breeding	7.221666667	2019
OBBB	2019-06-13 8:53	534299.6971	8087540.93	0	-0.076593926	164	0.502784399	male	yes	breeding	8.886666667	2019
OBBB	2019-06-13 8:57	534302.4238	8087541.725	1	-0.076593926	164	0.502784399	male	yes	breeding	8.965555556	2019
OBBB	2019-06-13 9:02	534307.2897	8087545.346	1	-0.076593926	164	0.502784399	male	yes	breeding	9.040833333	2019
OBBB	2019-06-13 9:29	534326.8563	8087522.436	0	-0.07463525	164	5.15612437	male	yes	breeding	9.4925	2019
OBBB	2019-06-13 9:34	534329.2103	8087544.423	0	-0.07463525	164	0.502784399	male	yes	breeding	9.570833333	2019
OBBB	2019-06-13 9:38	534326.5128	8087542.144	0	-0.07463525	164	0.502784399	male	yes	breeding	9.646111111	2019
OBBB	2019-06-13 10:01	534326.435	8087546.606	0	-0.072440539	164	0.502784399	male	yes	breeding	10.0225	2019
OBBB	2019-06-13 10:10	534323.2116	8087543.013	0	-0.07463525	164	0.502784399	male	yes	breeding	10.17638889	2019
OBBB	2019-06-13 10:37	534324.3736	8087539.128	0	-0.07463525	164	0.502784399	male	yes	breeding	10.62805556	2019
OBBB	2019-06-13 10:42	534321.3638	8087523.277	0	-0.07463525	164	0.502784399	male	yes	breeding	10.70333333	2019
OBBB	2019-06-13 10:46	534320.8714	8087551.529	0	-0.072440539	164	0.502784399	male	yes	breeding	10.78194444	2019
OBBB	2019-06-13 10:51	534322.8152	8087534.27	0	-0.07463525	164	0.502784399	male	yes	breeding	10.85722222	2019
OBBB	2019-06-13 11:23	534323.5203	8087556.786	0	-0.072440539	164	0.502784399	male	yes	breeding	11.38777778	2019
OBBB	2019-06-13 11:54	534324.2342	8087547.125	0	-0.072440539	164	0.502784399	male	yes	breeding	11.91472222	2019
OBBB	2019-06-13 11:59	534325.393	8087543.609	0	-0.07463525	164	0.502784399	male	yes	breeding	11.99472222	2019
OBBB	2019-06-13 12:04	534323.0301	8087553.43	0	-0.072440539	164	0.502784399	male	yes	breeding	12.07	2019
OBBB	2019-06-13 12:26	534314.8209	8087553.098	0	-0.074726647	164	0.502784399	male	yes	breeding	12.44638889	2019
OBBB	2019-06-13 12:31	534317.6059	8087550.357	0	-0.072440539	164	0.502784399	male	yes	breeding	12.52166667	2019
OBBB	2019-06-13 12:36	534314.6882	8087560.715	0	-0.074726647	164	0.502784399	male	yes	breeding	12.60027778	2019
OBBB	2019-06-13 13:03	534328.7072	8087541.993	0	-0.07463525	164	0.502784399	male	yes	breeding	13.05194444	2019
OBBB	2019-06-13 13:07	534323.65	8087549.346	0	-0.072440539	164	0.502784399	male	yes	breeding	13.12722222	2019
OBBB	2019-06-13 13:12	534318.6803	8087551.681	0	-0.072440539	164	0.502784399	male	yes	breeding	13.21111111	2019
OBBB	2019-06-13 13:39	534329.0149	8087524.337	0	-0.07463525	164	5.15612437	male	yes	breeding	13.66277778	2019
OBBB	2019-06-13 13:44	534317.3327	8087534.732	0	-0.07463525	164	0.502784399	male	yes	breeding	13.74333333	2019
OBBB	2019-06-13 14:11	534486.922	8087983.229	0	-0.032034783	164	15.03298211	male	yes	breeding	14.195	2019
OBBB	2019-06-13 14:20	534861.8329	8088394.097	1	0.062340481	164	9.931502876	male	yes	breeding	14.34916667	2019
OBBB	2019-06-13 14:48	533716.4778	8089519.776	1	0.434141826	164	6.736505207	male	yes	breeding	14.80083333	2019
OBBB	2019-06-13 14:52	533231.9319	8089281.509	0	0.231586129	164	0.508697463	male	yes	breeding	14.87611111	2019
OBBB	2019-06-13 14:57	532803.9714	8088957.661	1	-0.066063995	164	0	male	yes	breeding	14.95472222	2019
OBBB	2019-06-13 15:24	532840.0362	8088993.775	0	-0.047417074	164	0	male	yes	breeding	15.40638889	2019
OBBB	2019-06-13 15:28	532846.0904	8088991.645	0	-0.052849463	164	0	male	yes	breeding	15.48166667	2019
OBBB	2019-06-13 15:33	532840.0702	8088991.734	0	-0.047417074	164	0	male	yes	breeding	15.56222222	2019
OBBB	2019-06-13 15:38	532840.2625	8088980.212	0	-0.055218709	164	0	male	yes	breeding	15.6375	2019
OBBB	2019-06-13 16:05	532898.4524	8089165.831	0	0.062642953	164	0	male	yes	breeding	16.08916667	2019
OBBB	2019-06-13 16:09	532844.1201	8089011.326	1	-0.047417074	164	0	male	yes	breeding	16.16638889	2019
OBBB	2019-06-13 16:14	532758.2016	8088814.281	1	-0.085087825	164	0	male	yes	breeding	16.24166667	2019
OBBB	2019-06-13 16:41	532972.6441	8088231.936	1	-0.090270514	164	0	male	yes	breeding	16.69333333	2019
OBBB	2019-06-13 16:46	533053.1387	8088133.064	1	-0.090284141	164	0	male	yes	breeding	16.77055556	2019
OBBB	2019-06-13 17:17	533585.6399	8087374.847	0	-0.090290715	164	3.035968206	male	yes	breeding	17.2975	2019
OBBB	2019-06-13 17:22	533586.2011	8087373.93	1	-0.090290715	164	3.035968206	male	yes	breeding	17.37583333	2019
OBBB	2019-06-13 17:27	533852.5893	8087489.681	0	-0.090250784	164	4.017248521	male	yes	breeding	17.45111111	2019
OBBB	2019-06-13 19:38	534283.9872	8087499.565	0	-0.079593937	164	0.502784399	male	yes	breeding	19.64777778	2019
OBBB	2019-06-13 19:43	534302.3304	8087484.075	0	-0.079756071	164	0.502784399	male	yes	breeding	19.72305556	2019
OBBB	2019-06-13 20:11	534475.0181	8086253.503	0	-0.088135985	164	3.591190491	male	yes	breeding	20.18666667	2019
OBBB	2019-06-13 20:15	534511.9716	8086365.34	1	-0.088190005	164	3.591190491	male	yes	breeding	20.26194444	2019
OBBB	2019-06-13 20:20	534449.8173	8086441.236	0	-0.089542888	164	3.591190491	male	yes	breeding	20.33888889	2019
OBBB	2019-06-13 20:47	534352.7091	8085850.451	1	-0.085608566	164	0.122019499	male	yes	breeding	20.79055556	2019
OBBB	2019-06-13 20:51	534514.4191	8085975.077	0	-0.081218413	164	0.122019499	male	yes	breeding	20.86583333	2019
OBBB	2019-06-13 20:56	534728.8632	8086122.959	0	-0.066010418	164	0.122019499	male	yes	breeding	20.9425	2019
OBBB	2019-06-13 21:01	534799.6983	8086332.656	0	-0.065224786	164	5.786413313	male	yes	breeding	21.01777778	2019
OBBB	2019-06-13 21:05	534927.6959	8086469.731	0	-0.026738691	164	5.786413313	male	yes	breeding	21.09305556	2019
OBBB	2019-06-13 21:23	535263.6448	8087263.228	1	0.003741023	164	10.41747455	male	yes	breeding	21.39416667	2019
OBBB	2019-06-13 21:28	535227.8841	8087547.462	1	0.113365723	164	9.106751203	male	yes	breeding	21.46944444	2019
OBBB	2019-06-13 21:32	534989.6659	8087608.116	0	0.044003047	164	6.438162395	male	yes	breeding	21.54777778	2019
OBBB	2019-06-13 21:37	534775.8758	8087681.681	0	0.028468726	164	6.047509513	male	yes	breeding	21.62305556	2019
OBBB	2019-06-13 22:04	534149.074	8088583.544	0	-0.083555243	164	1.95892673	male	yes	breeding	22.07472222	2019
OBBB	2019-06-13 22:09	534428.0168	8088627.453	0	-0.044668652	164	1.95892673	male	yes	breeding	22.15333333	2019
OBBB	2019-06-13 22:32	534052.0049	8088720.767	0	-0.08248372	164	1.95892673	male	yes	breeding	22.54055556	2019
OBBB	2019-06-13 22:36	534123.9604	8088074.528	1	-0.086436724	164	7.901682028	male	yes	breeding	22.61583333	2019
OBBB	2019-06-13 23:45	533645.87	8087792.586	0	-0.09028159	164	4.196778474	male	yes	breeding	23.75666667	2019
OBBB	2019-06-13 23:50	533374.6757	8087639.026	1	-0.090290789	164	2.654250069	male	yes	breeding	23.83555556	2019
OBBB	2019-06-14 0:21	533401.5216	8086830.795	0	-0.090290789	165	0.499762138	male	yes	breeding	0.3625	2019
OBBB	2019-06-14 0:26	533308.684	8086651.271	1	-0.090290789	165	0.499762138	male	yes	breeding	0.445555556	2019
OBBB	2019-06-14 0:58	533421.4762	8085912.541	0	-0.090290729	165	0	male	yes	breeding	0.979444444	2019
OBBB	2019-06-14 1:25	534105.2387	8086055.537	0	-0.089910045	165	0.122019499	male	yes	breeding	1.431111111	2019
OBBB	2019-06-14 1:30	534127.2883	8086048.299	1	-0.089808987	165	0.122019499	male	yes	breeding	1.509444444	2019
OBBB	2019-06-14 1:35	534046.3465	8086101.746	1	-0.090115037	165	0.122019499	male	yes	breeding	1.584722222	2019
OBBB	2019-06-14 2:02	533798.5661	8085529.415	1	-0.090256783	165	0	male	yes	breeding	2.036388889	2019
OBBB	2019-06-14 2:07	533576.1609	8085680.317	0	-0.090289233	165	0	male	yes	breeding	2.116666667	2019
OBBB	2019-06-14 2:38	533444.6571	8086613.409	1	-0.090290789	165	0.499762138	male	yes	breeding	2.643611111	2019
OBBB	2019-06-14 2:43	533437.4016	8086847.202	1	-0.090290789	165	0.499762138	male	yes	breeding	2.7225	2019
OBBB	2019-06-14 2:47	533267.9213	8086923.736	1	-0.090290789	165	0	male	yes	breeding	2.797777778	2019
OBBB	2019-06-14 3:14	533237.0927	8086932.51	0	-0.090290789	165	0	male	yes	breeding	3.249444444	2019
OBBB	2019-06-14 3:19	533238.582	8086941.65	0	-0.090290789	165	0	male	yes	breeding	3.328333333	2019
OBBB	2019-06-14 3:51	533231.6841	8086928.514	0	-0.090290789	165	0	male	yes	breeding	3.855277778	2019
OBBB	2019-06-14 3:56	533237.099	8086932.142	0	-0.090290789	165	0	male	yes	breeding	3.933888889	2019
OBBB	2019-06-14 4:23	533231.6715	8086929.261	0	-0.090290789	165	0	male	yes	breeding	4.385555556	2019
OBBB	2019-06-14 4:27	533232.1417	8086933.732	0	-0.090290789	165	0	male	yes	breeding	4.460833333	2019
OBBB	2019-06-14 4:32	533232.1793	8086931.501	0	-0.090290789	165	0	male	yes	breeding	4.541388889	2019
OBBB	2019-06-14 4:59	533239.3628	8086927.907	0	-0.090290789	165	0	male	yes	breeding	4.993055556	2019
OBBB	2019-06-14 5:04	533227.7394	8086934.963	0	-0.090290789	165	0	male	yes	breeding	5.068333333	2019
OBBB	2019-06-14 5:08	533238.1306	8086936.064	0	-0.090290789	165	0	male	yes	breeding	5.148888889	2019
OBBB	2019-06-14 5:13	533231.8062	8086953.619	1	-0.090290789	165	0	male	yes	breeding	5.224166667	2019
OBBB	2019-06-14 5:40	533233.3615	8086926.5	0	-0.090290789	165	0	male	yes	breeding	5.675833333	2019
OBBB	2019-06-14 5:45	533237.0049	8086937.719	0	-0.090290789	165	0	male	yes	breeding	5.758055556	2019
OBBB	2019-06-14 5:50	533236.5973	8086929.534	0	-0.090290789	165	0	male	yes	breeding	5.833333333	2019
OBBB	2019-06-14 6:12	533235.5092	8086928.958	0	-0.090290789	165	0	male	yes	breeding	6.209722222	2019
OBBB	2019-06-14 6:17	533254.8493	8086919.243	0	-0.090290789	165	0	male	yes	breeding	6.288055556	2019
OBBB	2019-06-14 6:21	533240.4697	8086927.178	0	-0.090290789	165	0	male	yes	breeding	6.363333333	2019
OBBB	2019-06-14 6:53	533231.1133	8086929.809	0	-0.090290789	165	0	male	yes	breeding	6.893333333	2019
OBBB	2019-06-14 6:58	533229.3606	8086936.284	0	-0.090290789	165	0	male	yes	breeding	6.968611111	2019
OBBB	2019-06-14 7:25	533233.2236	8086934.676	0	-0.090290789	165	0	male	yes	breeding	7.420277778	2019
OBBB	2019-06-14 7:29	533220.4087	8086947.29	0	-0.090290789	165	0	male	yes	breeding	7.499166667	2019
OBBB	2019-06-14 8:01	533271.42	8086943.51	0	-0.090290789	165	0	male	yes	breeding	8.026111111	2019
OBBB	2019-06-14 8:06	533241.354	8086939.834	0	-0.090290789	165	0	male	yes	breeding	8.105	2019
OBBB	2019-06-14 8:10	533243.906	8086950.855	0	-0.090290789	165	0	male	yes	breeding	8.180277778	2019
OBBB	2019-06-14 8:33	533242.6111	8086962.727	0	-0.090290789	165	0	male	yes	breeding	8.556666667	2019
OBBB	2019-06-14 8:37	533244.1035	8086971.677	0	-0.090290789	165	0	male	yes	breeding	8.631944444	2019
OBBB	2019-06-14 8:42	533243.1032	8086965.903	0	-0.090290789	165	0	male	yes	breeding	8.710833333	2019
OBBB	2019-06-14 9:19	533238.5788	8086941.84	0	-0.090290789	165	0	male	yes	breeding	9.319444444	2019
OBBB	2019-06-14 9:46	533232.4177	8086917.369	1	-0.090290789	165	0	male	yes	breeding	9.771111111	2019
OBBB	2019-06-14 9:50	533308.9276	8086766.37	1	-0.090290789	165	0.499762138	male	yes	breeding	9.849722222	2019
OBBB	2019-06-14 10:18	535416.724	8086944.27	1	0.057961614	165	9.412783981	male	yes	breeding	10.30138889	2019
OBBB	2019-06-14 10:22	535637.0881	8087118.77	1	0.128895293	165	10.41747455	male	yes	breeding	10.37666667	2019
OBBB	2019-06-14 10:27	535624.9084	8087277.349	0	0.180215011	165	10.41747455	male	yes	breeding	10.45555556	2019
OBBB	2019-06-14 10:31	535303.2194	8087377.739	1	0.045864982	165	10.41747455	male	yes	breeding	10.53083333	2019
OBBB	2019-06-14 10:58	534589.6424	8087496.731	1	-0.042685454	165	5.15612437	male	yes	breeding	10.9825	2019
OBBB	2019-06-14 11:03	534819.7173	8087339.187	1	-0.059831221	165	13.25046242	male	yes	breeding	11.0625	2019
OBBB	2019-06-14 11:30	534382.8623	8087231.846	0	-0.087994505	165	0.630964955	male	yes	breeding	11.51416667	2019
OBBB	2019-06-14 11:35	534381.0833	8087239.625	0	-0.08739504	165	0.630964955	male	yes	breeding	11.58944444	2019
OBBB	2019-06-14 11:40	534383.7714	8087242.462	0	-0.08739504	165	0.630964955	male	yes	breeding	11.66833333	2019
OBBB	2019-06-14 12:11	534384.2	8087249.353	0	-0.08739504	165	0.630964955	male	yes	breeding	12.19527778	2019
OBBB	2019-06-14 12:16	534375.4701	8087247.337	0	-0.087700655	165	0.630964955	male	yes	breeding	12.27416667	2019
OBBB	2019-06-14 12:43	533826.8979	8088156.248	1	-0.090066892	165	1.723228522	male	yes	breeding	12.72583333	2019
OBBB	2019-06-14 12:48	533940.3977	8088209.891	0	-0.089609728	165	6.129453918	male	yes	breeding	12.80111111	2019
OBBB	2019-06-14 12:52	533995.6331	8088245.063	1	-0.08923113	165	6.129453918	male	yes	breeding	12.87833333	2019
OBBB	2019-06-14 13:24	533573.7373	8088843.087	1	-0.073833623	165	1.393664004	male	yes	breeding	13.40527778	2019
OBBB	2019-06-14 13:29	533414.7395	8089052.92	0	0.009663248	165	0.784422957	male	yes	breeding	13.48361111	2019
OBBB	2019-06-14 13:33	533517.55	8089249.915	1	0.199427352	165	0.346185559	male	yes	breeding	13.55888889	2019
OBBB	2019-06-14 13:38	533710.6101	8089191.661	1	0.245482551	165	0.346185559	male	yes	breeding	13.63416667	2019
OBBB	2019-06-14 13:56	533785.3547	8088567.037	0	-0.0895598	165	5.301101218	male	yes	breeding	13.93527778	2019
OBBB	2019-06-14 14:00	533705.5828	8088686.354	1	-0.086975615	165	1.393664004	male	yes	breeding	14.01055556	2019
OBBB	2019-06-14 14:05	534043.392	8088870.49	1	-0.068174155	165	1.393664004	male	yes	breeding	14.08888889	2019
OBBB	2019-06-14 14:09	533956.2573	8089130.984	1	0.169267905	165	5.069896517	male	yes	breeding	14.16416667	2019
OBBB	2019-06-14 14:36	534015.0916	8089557.64	0	0.645593375	165	2.909542818	male	yes	breeding	14.61583333	2019
OBBB	2019-06-14 14:41	534353.3316	8089299.654	0	0.302746287	165	0.346008472	male	yes	breeding	14.69944444	2019
OBBB	2019-06-14 15:09	535469.7789	8087587.875	0	0.201602097	165	8.511997476	male	yes	breeding	15.15111111	2019
OBBB	2019-06-14 15:13	535420.0853	8087457.937	1	0.142224464	165	10.41747455	male	yes	breeding	15.23111111	2019
OBBB	2019-06-14 15:18	535245.4749	8087268.481	1	-0.004719584	165	15.32594229	male	yes	breeding	15.30638889	2019
OBBB	2019-06-14 15:40	534716.8227	8086433.092	1	-0.081006883	165	5.786413313	male	yes	breeding	15.68277778	2019
OBBB	2019-06-14 15:45	534795.6594	8086126.927	1	-0.049790673	165	0.122019499	male	yes	breeding	15.75805556	2019
OBBB	2019-06-14 15:50	534790.407	8086051.892	1	-0.041663508	165	0.122019499	male	yes	breeding	15.83638889	2019
OBBB	2019-06-14 16:26	534850.9328	8086007.407	1	-0.025433778	165	0.122019499	male	yes	breeding	16.44388889	2019
OBBB	2019-06-14 16:53	534970.3669	8085948.527	1	-0.000722239	165	0.122019499	male	yes	breeding	16.89583333	2019
OBBB	2019-06-14 17:02	534851.837	8086018.391	1	-0.025433778	165	0.122019499	male	yes	breeding	17.04944444	2019
OBBB	2019-06-14 17:07	534705.7715	8086282.835	0	-0.078531636	165	3.591190491	male	yes	breeding	17.12472222	2019
OBBB	2019-06-14 20:32	534285.0536	8087532.686	0	-0.078301506	165	0.502784399	male	yes	breeding	20.53861111	2019
OBBB	2019-06-14 21:03	534347.1953	8087643.666	1	-0.06024706	165	0.502784399	male	yes	breeding	21.06555556	2019
OBBB	2019-06-14 21:08	534620.927	8087835.708	1	0.018964699	165	6.208176839	male	yes	breeding	21.14305556	2019
OBBB	2019-06-14 21:49	534905.8866	8085751.767	0	-0.014807286	165	0.122019499	male	yes	breeding	21.825	2019
OBBB	2019-06-14 22:12	534955.49	8085581.943	1	-0.030972524	165	0.122019499	male	yes	breeding	22.20138889	2019
OBBB	2019-06-14 22:16	534854.6428	8085673.687	0	-0.023241569	165	0.122019499	male	yes	breeding	22.27666667	2019
OBBB	2019-06-14 22:21	534693.5318	8085826.118	1	-0.050787634	165	0.122019499	male	yes	breeding	22.35555556	2019
OBBB	2019-06-14 22:48	534783.3203	8085397.217	0	-0.071147388	165	0.122019499	male	yes	breeding	22.80722222	2019
OBBB	2019-06-14 22:52	534956.353	8085378.71	1	-0.065592754	165	0.122019499	male	yes	breeding	22.8825	2019
OBBB	2019-06-14 22:57	534768.4819	8085337.087	0	-0.077498479	165	0.122019499	male	yes	breeding	22.96111111	2019
OBBB	2019-06-14 23:29	535220.6584	8085499.448	0	-0.052057416	165	4.50290972	male	yes	breeding	23.48805556	2019
OBBB	2019-06-14 23:53	534851.2969	8085831.869	1	-0.019209934	165	0.122019499	male	yes	breeding	23.88722222	2019
OBBB	2019-06-14 23:57	534754.1478	8085901.19	0	-0.044394064	165	0.122019499	male	yes	breeding	23.9625	2019
OBBB	2019-06-15 0:02	534941.2794	8086136.197	0	-0.000909185	166	0.122019499	male	yes	breeding	0.041388889	2019
OBBB	2019-06-15 0:34	533740.6993	8086411.674	1	-0.090290206	166	0.499762138	male	yes	breeding	0.568333333	2019
OBBB	2019-06-15 0:38	533750.0568	8086441.221	1	-0.090290324	166	0.499762138	male	yes	breeding	0.648333333	2019
OBBB	2019-06-15 0:43	533562.4893	8086386.506	0	-0.090290768	166	0.499762138	male	yes	breeding	0.723611111	2019
OBBB	2019-06-15 3:40	534486.5436	8087598.304	0	-0.029977883	166	5.15612437	male	yes	breeding	3.674166667	2019
OBBB	2019-06-15 3:44	534789.7639	8087701.452	1	0.035911807	166	6.047509513	male	yes	breeding	3.749444444	2019
OBBB	2019-06-15 4:12	534194.7121	8087594.521	1	-0.08355864	166	0.502784399	male	yes	breeding	4.201111111	2019
OBBB	2019-06-15 4:16	533950.4092	8087819.759	1	-0.089579937	166	4.196778474	male	yes	breeding	4.278333333	2019
OBBB	2019-06-15 4:21	533950.3644	8087822.358	1	-0.089579937	166	4.196778474	male	yes	breeding	4.353611111	2019
OBBB	2019-06-15 4:48	533573.4358	8087512.427	1	-0.090290481	166	3.035968206	male	yes	breeding	4.805277778	2019
OBBB	2019-06-15 4:53	533448.1514	8087569.058	1	-0.090290789	166	3.035968206	male	yes	breeding	4.883611111	2019
OBBB	2019-06-15 4:57	533432.8824	8087791	0	-0.090290663	166	2.654250069	male	yes	breeding	4.958888889	2019
OBBB	2019-06-15 5:20	533036.3383	8089035.932	0	-0.011272661	166	0.508697463	male	yes	breeding	5.335277778	2019
OBBB	2019-06-15 5:24	533094.1768	8089371.231	1	0.272658634	166	0.508697463	male	yes	breeding	5.410555556	2019
OBBB	2019-06-15 5:29	532858.3076	8089275.981	0	0.115493232	166	0	male	yes	breeding	5.489444444	2019
OBBB	2019-06-15 5:56	533640.9083	8089491.706	1	0.375402194	166	2.405831958	male	yes	breeding	5.941111111	2019
OBBB	2019-06-15 6:05	533899.8135	8089453.196	0	0.541146115	166	0.295568695	male	yes	breeding	6.094722222	2019
OBBB	2019-06-15 6:10	533890.5641	8089450.057	0	0.541146115	166	0.295568695	male	yes	breeding	6.17	2019
OBBB	2019-06-15 6:32	533906.8867	8089455.359	0	0.55375417	166	0.295568695	male	yes	breeding	6.546388889	2019
OBBB	2019-06-15 6:37	533892.1793	8089451.58	0	0.541146115	166	0.295568695	male	yes	breeding	6.621666667	2019
OBBB	2019-06-15 6:42	533891.1185	8089449.699	0	0.541146115	166	0.295568695	male	yes	breeding	6.700277778	2019
OBBB	2019-06-15 7:18	533891.6502	8089418.836	0	0.500737502	166	0.295568695	male	yes	breeding	7.307777778	2019
OBBB	2019-06-15 7:45	533899.1084	8089462.299	0	0.541146115	166	0.295568695	male	yes	breeding	7.759444444	2019
OBBB	2019-06-15 7:50	533896.9644	8089459.651	0	0.541146115	166	0.295568695	male	yes	breeding	7.834722222	2019
OBBB	2019-06-15 7:54	533895.2562	8089463.527	0	0.541146115	166	0.295568695	male	yes	breeding	7.913611111	2019
OBBB	2019-06-15 8:21	533890.0032	8089450.985	0	0.52828736	166	0.295568695	male	yes	breeding	8.365277778	2019
OBBB	2019-06-15 8:26	533886.651	8089455.011	0	0.52828736	166	0.295568695	male	yes	breeding	8.440555556	2019
OBBB	2019-06-15 8:31	533889.356	8089456.731	0	0.52828736	166	0.295568695	male	yes	breeding	8.518888889	2019
OBBB	2019-06-15 8:35	533887.7854	8089452.62	0	0.52828736	166	0.295568695	male	yes	breeding	8.594166667	2019
OBBB	2019-06-15 8:58	533891.4969	8089459.557	0	0.541146115	166	0.295568695	male	yes	breeding	8.970555556	2019
OBBB	2019-06-15 9:02	533890.9264	8089460.852	0	0.541146115	166	0.295568695	male	yes	breeding	9.045833333	2019
OBBB	2019-06-15 9:07	533887.4812	8089470.276	0	0.52828736	166	0.295568695	male	yes	breeding	9.124444444	2019
OBBB	2019-06-15 9:11	533890.9519	8089459.369	0	0.541146115	166	0.295568695	male	yes	breeding	9.199722222	2019
OBBB	2019-06-15 9:34	533865.964	8089480.695	0	0.53068067	166	0.295568695	male	yes	breeding	9.576111111	2019
OBBB	2019-06-15 9:39	533855.173	8089471.952	0	0.501270118	166	0.295568695	male	yes	breeding	9.651388889	2019
OBBB	2019-06-15 9:43	533874.2677	8089475.07	0	0.543729393	166	0.295568695	male	yes	breeding	9.730277778	2019
OBBB	2019-06-15 10:10	533894.5833	8089470.957	0	0.541146115	166	0.295568695	male	yes	breeding	10.18194444	2019
OBBB	2019-06-15 10:15	533897.2305	8089476.023	0	0.558102142	166	0.295568695	male	yes	breeding	10.25722222	2019
OBBB	2019-06-15 10:20	533867.9592	8089428.291	1	0.497386452	166	0.295568695	male	yes	breeding	10.33583333	2019
OBBB	2019-06-15 10:24	533934.7671	8089329.956	1	0.440971866	166	0.346185559	male	yes	breeding	10.41111111	2019
OBBB	2019-06-15 10:47	533944.9243	8089312.09	0	0.417321572	166	0.346185559	male	yes	breeding	10.7875	2019
OBBB	2019-06-15 10:51	533944.8473	8089316.551	0	0.417321572	166	0.346185559	male	yes	breeding	10.86277778	2019
OBBB	2019-06-15 10:56	533941.078	8089312.961	0	0.417321572	166	0.346185559	male	yes	breeding	10.94166667	2019
OBBB	2019-06-15 11:01	533939.3504	8089317.952	0	0.417321572	166	0.346185559	male	yes	breeding	11.01694444	2019
OBBB	2019-06-15 11:23	534377.2777	8089087.91	1	0.152103268	166	1.524065472	male	yes	breeding	11.39333333	2019
OBBB	2019-06-15 11:28	534495.2152	8088884.495	1	0.024126091	166	1.95892673	male	yes	breeding	11.46861111	2019
OBBB	2019-06-15 11:32	534782.0224	8088728.323	1	0.077406877	166	5.10693437	male	yes	breeding	11.5475	2019
OBBB	2019-06-15 11:37	534746.6971	8088744.993	1	0.066528956	166	2.269653518	male	yes	breeding	11.62277778	2019
OBBB	2019-06-15 12:06	534243.8265	8088737.662	1	-0.0657876	166	1.95892673	male	yes	breeding	12.11361111	2019
OBBB	2019-06-15 12:24	533817.1716	8088339.981	1	-0.090037883	166	5.301101218	male	yes	breeding	12.41472222	2019
OBBB	2019-06-15 13:10	534061.2172	8087903.487	0	-0.087713418	166	5.852017498	male	yes	breeding	13.17472222	2019
OBBB	2019-06-15 13:15	534096.1263	8087911.154	0	-0.086745073	166	5.852017498	male	yes	breeding	13.25	2019
OBBB	2019-06-15 13:19	534213.6734	8087763.879	0	-0.079175052	166	5.852017498	male	yes	breeding	13.32861111	2019
OBBB	2019-06-15 13:51	533967.2878	8087444.429	1	-0.090084533	166	7.488215717	male	yes	breeding	13.85555556	2019
OBBB	2019-06-15 13:55	533983.6172	8087418.491	0	-0.090071327	166	7.488215717	male	yes	breeding	13.93277778	2019
OBBB	2019-06-15 14:00	533901.4681	8087354.597	0	-0.090258615	166	7.488215717	male	yes	breeding	14.00805556	2019
OBBB	2019-06-15 14:27	534033.9044	8087170.749	0	-0.09025787	166	11.00069504	male	yes	breeding	14.45972222	2019
OBBB	2019-06-15 14:32	533939.5631	8087019.06	1	-0.090289034	166	4.931477625	male	yes	breeding	14.53805556	2019
OBBB	2019-06-15 14:36	533898.4021	8087182.537	0	-0.09028649	166	7.488215717	male	yes	breeding	14.61333333	2019
OBBB	2019-06-15 15:03	534347.9358	8087004.56	1	-0.090073374	166	6.563653634	male	yes	breeding	15.065	2019
OBBB	2019-06-15 15:08	534239.3308	8086949.306	0	-0.090242662	166	6.563653634	male	yes	breeding	15.14388889	2019
OBBB	2019-06-15 15:44	534783.9701	8086819.941	0	-0.085423266	166	0.801676041	male	yes	breeding	15.74611111	2019
OBBB	2019-06-15 15:49	534792.8704	8087122.645	1	-0.082692984	166	2.634105655	male	yes	breeding	15.82138889	2019
OBBB	2019-06-15 16:48	535484.6857	8086973.017	0	0.071893236	166	10.95665656	male	yes	breeding	16.80361111	2019
OBBB	2019-06-15 16:52	535486.9779	8086967.48	0	0.074417859	166	10.95665656	male	yes	breeding	16.87888889	2019
OBBB	2019-06-15 16:57	535485.221	8086973.774	0	0.071893236	166	10.95665656	male	yes	breeding	16.95777778	2019
OBBB	2019-06-15 17:24	534841.5362	8085670.856	1	-0.025042272	166	0.122019499	male	yes	breeding	17.40944444	2019
OBBB	2019-06-15 17:29	534598.0027	8085584.931	1	-0.070036178	166	0.122019499	male	yes	breeding	17.48472222	2019
OBBB	2019-06-15 17:33	534680.2626	8085396.339	0	-0.076722009	166	0.122019499	male	yes	breeding	17.56361111	2019
OBBB	2019-06-15 18:00	534593.7496	8086202.03	1	-0.083134004	166	3.591190491	male	yes	breeding	18.01527778	2019
OBBB	2019-06-15 18:10	534755.0864	8086252.096	1	-0.071023773	166	0.122019499	male	yes	breeding	18.16944444	2019
OBBB	2019-06-15 18:37	534687.663	8086284.189	1	-0.079868191	166	3.591190491	male	yes	breeding	18.62111111	2019
OBBB	2019-06-15 18:41	534724.459	8086186.287	0	-0.070271222	166	0.122019499	male	yes	breeding	18.69638889	2019
OBBB	2019-06-15 18:46	534687.6028	8086194.196	0	-0.076659008	166	0.122019499	male	yes	breeding	18.78027778	2019
OBBB	2019-06-15 19:13	534679.9861	8086190.893	0	-0.076659008	166	0.122019499	male	yes	breeding	19.23194444	2019
OBBB	2019-06-15 19:18	534689.6351	8086203.157	0	-0.077628858	166	0.122019499	male	yes	breeding	19.31083333	2019
OBBB	2019-06-15 19:45	534844.2686	8087344.641	0	-0.056965078	166	13.25046242	male	yes	breeding	19.7625	2019
OBBB	2019-06-15 19:50	535138.4327	8087434.851	0	0.022948766	166	11.18072316	male	yes	breeding	19.83777778	2019
OBBB	2019-06-15 19:55	535340.9489	8087686.531	1	0.204609456	166	9.106751203	male	yes	breeding	19.91777778	2019
OBBB	2019-06-15 20:22	534453.8193	8088904.41	1	0.017621203	166	1.95892673	male	yes	breeding	20.37027778	2019
OBBB	2019-06-15 20:26	534583.4303	8088972.142	1	0.078269261	166	2.269653518	male	yes	breeding	20.44555556	2019
OBBB	2019-06-15 20:31	534895.7337	8089168.062	1	0.273033386	166	2.320038417	male	yes	breeding	20.52583333	2019
OBBB	2019-06-15 20:50	534295.2837	8088862.781	1	-0.034239938	166	1.95892673	male	yes	breeding	20.83611111	2019
OBBB	2019-06-15 22:04	534271.5526	8087521.852	1	-0.080787703	166	0.502784399	male	yes	breeding	22.06666667	2019
OBBB	2019-06-15 22:08	534266.0894	8087269.229	1	-0.088703522	166	6.563653634	male	yes	breeding	22.14388889	2019
OBBB	2019-06-15 22:13	534214.0389	8087206.961	1	-0.089848641	166	6.563653634	male	yes	breeding	22.21916667	2019
OBBB	2019-06-15 22:55	534212.0722	8086057.947	0	-0.089487355	166	0.122019499	male	yes	breeding	22.91944444	2019
OBBB	2019-06-15 23:13	533914.149	8085980.835	1	-0.090200377	166	0	male	yes	breeding	23.2275	2019
OBBB	2019-06-15 23:40	533221.1771	8086966.828	1	-0.090290789	166	0	male	yes	breeding	23.67916667	2019
OBBB	2019-06-15 23:45	533219.6474	8087154.985	1	-0.090290789	166	0	male	yes	breeding	23.75777778	2019
OBBB	2019-06-15 23:49	533499.0793	8087279.465	0	-0.090290789	166	3.035968206	male	yes	breeding	23.83305556	2019
OBBB	2019-06-16 0:12	534925.3448	8086911.331	0	-0.078212479	167	9.412783981	male	yes	breeding	0.209444444	2019
OBBB	2019-06-16 0:17	534974.7946	8087026.747	0	-0.07573008	167	9.412783981	male	yes	breeding	0.284722222	2019
OBBB	2019-06-16 0:21	534996.424	8087042.751	1	-0.073811469	167	9.412783981	male	yes	breeding	0.363611111	2019
OBBB	2019-06-16 0:53	534696.0386	8088793.38	1	0.063362345	167	2.269653518	male	yes	breeding	0.890555556	2019
OBBB	2019-06-16 0:58	534713.7458	8088751.295	1	0.062546577	167	2.269653518	male	yes	breeding	0.969166667	2019
OBBB	2019-06-16 1:02	534521.941	8088920.855	1	0.042890507	167	2.269653518	male	yes	breeding	1.044444444	2019
OBBB	2019-06-16 1:25	534465.9982	8088927.685	0	0.030625717	167	1.95892673	male	yes	breeding	1.420833333	2019
OBBB	2019-06-16 1:29	534474.332	8088920.579	0	0.030625717	167	1.95892673	male	yes	breeding	1.496111111	2019
OBBB	2019-06-16 1:34	534487.7593	8088903.889	0	0.026087108	167	1.95892673	male	yes	breeding	1.576666667	2019
OBBB	2019-06-16 2:01	534480.6132	8088905.805	0	0.026087108	167	1.95892673	male	yes	breeding	2.028333333	2019
OBBB	2019-06-16 2:06	534478.404	8088906.882	0	0.026087108	167	1.95892673	male	yes	breeding	2.103611111	2019
OBBB	2019-06-16 2:10	534484.862	8088913.132	0	0.026087108	167	1.95892673	male	yes	breeding	2.1825	2019
OBBB	2019-06-16 2:38	534479.3537	8088915.088	0	0.026087108	167	1.95892673	male	yes	breeding	2.634166667	2019
OBBB	2019-06-16 2:42	534485.4817	8088909.059	0	0.026087108	167	1.95892673	male	yes	breeding	2.709444444	2019
OBBB	2019-06-16 2:47	534479.3473	8088915.456	0	0.026087108	167	1.95892673	male	yes	breeding	2.786666667	2019
OBBB	2019-06-16 2:51	534487.8017	8088901.468	0	0.026087108	167	1.95892673	male	yes	breeding	2.861944444	2019
OBBB	2019-06-16 3:14	534482.1697	8088910.675	0	0.026087108	167	1.95892673	male	yes	breeding	3.238333333	2019
OBBB	2019-06-16 3:18	534479.9248	8088913.793	0	0.026087108	167	1.95892673	male	yes	breeding	3.313611111	2019
OBBB	2019-06-16 3:23	534475.0627	8088910.171	1	0.021672201	167	1.95892673	male	yes	breeding	3.390277778	2019
OBBB	2019-06-16 3:27	534490.8921	8088912.501	0	0.026087108	167	1.95892673	male	yes	breeding	3.465555556	2019
OBBB	2019-06-16 3:59	534487.5672	8088914.853	0	0.026087108	167	1.95892673	male	yes	breeding	3.996111111	2019
OBBB	2019-06-16 4:26	534501.2689	8088913.799	0	0.03058196	167	1.95892673	male	yes	breeding	4.447777778	2019
OBBB	2019-06-16 4:31	534490.3929	8088909.882	0	0.026087108	167	1.95892673	male	yes	breeding	4.523055556	2019
OBBB	2019-06-16 4:36	534475.144	8088905.531	0	0.021672201	167	1.95892673	male	yes	breeding	4.601944444	2019
OBBB	2019-06-16 5:07	532909.1182	8089574.909	0	0.131777031	167	0.796935544	male	yes	breeding	5.128888889	2019
OBBB	2019-06-16 5:12	532810.1715	8089307.901	1	0.089862183	167	0	male	yes	breeding	5.2075	2019
OBBB	2019-06-16 5:16	532896.2017	8089005.87	1	-0.036689021	167	0	male	yes	breeding	5.282777778	2019
OBBB	2019-06-16 5:39	533207.4433	8087423.85	1	-0.090290789	167	0	male	yes	breeding	5.659166667	2019
OBBB	2019-06-16 5:48	533332.0773	8087211.553	1	-0.090290789	167	3.035968206	male	yes	breeding	5.815	2019
OBBB	2019-06-16 5:53	533432.925	8087078.822	1	-0.090290789	167	0.499762138	male	yes	breeding	5.890277778	2019
OBBB	2019-06-16 6:20	533611.0294	8085853.665	1	-0.090288351	167	0	male	yes	breeding	6.341944444	2019
OBBB	2019-06-16 6:25	533752.7254	8085869.474	0	-0.090271457	167	0	male	yes	breeding	6.420833333	2019
OBBB	2019-06-16 6:52	534873.5655	8086246.189	1	-0.029480546	167	0.122019499	male	yes	breeding	6.8725	2019
OBBB	2019-06-16 6:56	534529.1113	8086294.057	0	-0.087312448	167	3.591190491	male	yes	breeding	6.947777778	2019
OBBB	2019-06-16 7:01	534434.4159	8086350.417	1	-0.089244233	167	3.591190491	male	yes	breeding	7.028333333	2019
OBBB	2019-06-16 7:28	534839.5523	8086124.165	1	-0.031842334	167	0.122019499	male	yes	breeding	7.48	2019
OBBB	2019-06-16 7:38	534790.5586	8086384.743	1	-0.068012956	167	5.786413313	male	yes	breeding	7.634722222	2019
OBBB	2019-06-16 7:42	534786.1212	8086387.833	0	-0.071283759	167	5.786413313	male	yes	breeding	7.71	2019
OBBB	2019-06-16 8:05	534806.2133	8086336.118	0	-0.061024314	167	5.786413313	male	yes	breeding	8.086388889	2019
OBBB	2019-06-16 8:09	534802.9164	8086336.618	0	-0.065224786	167	5.786413313	male	yes	breeding	8.161666667	2019
OBBB	2019-06-16 8:14	534791.7639	8086347.578	0	-0.066625049	167	5.786413313	male	yes	breeding	8.240277778	2019
OBBB	2019-06-16 8:18	534806.7091	8086308.045	0	-0.059245279	167	0.122019499	male	yes	breeding	8.315555556	2019
OBBB	2019-06-16 8:41	534790.1147	8086378.789	0	-0.068012956	167	5.786413313	male	yes	breeding	8.691944444	2019
OBBB	2019-06-16 8:46	534803.8738	8086375.495	0	-0.068012956	167	5.786413313	male	yes	breeding	8.767222222	2019
OBBB	2019-06-16 8:50	534783.7475	8086366.961	0	-0.071283759	167	5.786413313	male	yes	breeding	8.846111111	2019
OBBB	2019-06-16 8:55	534784.5951	8086350.051	0	-0.070018413	167	5.786413313	male	yes	breeding	8.921388889	2019
OBBB	2019-06-16 9:17	534788.9152	8086384.714	0	-0.068012956	167	5.786413313	male	yes	breeding	9.297777778	2019
OBBB	2019-06-16 9:22	534795.1075	8086375.34	1	-0.068012956	167	5.786413313	male	yes	breeding	9.373055556	2019
OBBB	2019-06-16 9:27	534788.4097	8086413.345	0	-0.072544072	167	5.786413313	male	yes	breeding	9.451944444	2019
OBBB	2019-06-16 9:54	534802.2001	8086346.089	0	-0.066625049	167	5.786413313	male	yes	breeding	9.903611111	2019
OBBB	2019-06-16 9:58	534792.8593	8086378.647	0	-0.068012956	167	5.786413313	male	yes	breeding	9.978888889	2019
OBBB	2019-06-16 10:13	534786.9754	8086370.365	0	-0.071283759	167	5.786413313	male	yes	breeding	10.2275	2019
OBBB	2019-06-16 10:27	534788.8552	8086357.01	0	-0.066625049	167	5.786413313	male	yes	breeding	10.45333333	2019
OBBB	2019-06-16 10:32	534792.7739	8086383.488	0	-0.068012956	167	5.786413313	male	yes	breeding	10.53555556	2019
OBBB	2019-06-16 10:36	534798.2795	8086381.912	0	-0.068012956	167	5.786413313	male	yes	breeding	10.61083333	2019
OBBB	2019-06-16 10:59	534793.0923	8086365.453	1	-0.066625049	167	5.786413313	male	yes	breeding	10.98722222	2019
OBBB	2019-06-16 11:03	534790.131	8086377.863	0	-0.068012956	167	5.786413313	male	yes	breeding	11.06583333	2019
OBBB	2019-06-16 11:31	535371.863	8087306.818	0	0.050130085	167	10.41747455	male	yes	breeding	11.5175	2019
OBBB	2019-06-16 11:35	535366.5292	8087451.396	1	0.123625235	167	10.41747455	male	yes	breeding	11.59277778	2019
OBBB	2019-06-16 11:40	535368.1751	8087451.236	0	0.123625235	167	10.41747455	male	yes	breeding	11.67277778	2019
OBBB	2019-06-16 11:44	535364.9435	8087448.199	0	0.109071168	167	10.41747455	male	yes	breeding	11.74805556	2019
OBBB	2019-06-16 12:07	535367.6265	8087451.226	0	0.123625235	167	10.41747455	male	yes	breeding	12.12444444	2019
OBBB	2019-06-16 12:11	535364.3247	8087452.093	0	0.123625235	167	10.41747455	male	yes	breeding	12.19972222	2019
OBBB	2019-06-16 12:16	535368.7873	8087447.71	0	0.109071168	167	10.41747455	male	yes	breeding	12.27861111	2019
OBBB	2019-06-16 12:21	535367.6031	8087452.531	0	0.123625235	167	10.41747455	male	yes	breeding	12.35388889	2019
OBBB	2019-06-16 12:43	535367.6331	8087450.858	0	0.123625235	167	10.41747455	male	yes	breeding	12.73027778	2019
OBBB	2019-06-16 12:48	535367.5965	8087452.899	0	0.123625235	167	10.41747455	male	yes	breeding	12.80555556	2019
OBBB	2019-06-16 12:53	535371.9955	8087452.052	1	0.123625235	167	10.41747455	male	yes	breeding	12.88444444	2019
OBBB	2019-06-16 13:20	534919.5517	8087578.042	1	0.021378708	167	6.047509513	male	yes	breeding	13.33611111	2019
OBBB	2019-06-16 13:24	534869.9274	8087534.955	1	-0.00424117	167	6.047509513	male	yes	breeding	13.41138889	2019
OBBB	2019-06-16 13:29	534751.9874	8087483.78	1	-0.027447382	167	6.047509513	male	yes	breeding	13.49027778	2019
OBBB	2019-06-16 13:33	534865.2199	8087429.627	1	-0.031798919	167	13.25046242	male	yes	breeding	13.56555556	2019
OBBB	2019-06-16 13:56	534972.3786	8087286.296	1	-0.050972873	167	15.32594229	male	yes	breeding	13.94194444	2019
OBBB	2019-06-16 14:01	535023.501	8087214.315	1	-0.056876163	167	15.32594229	male	yes	breeding	14.01722222	2019
OBBB	2019-06-16 14:05	535313.6512	8086918.063	1	0.037364304	167	9.412783981	male	yes	breeding	14.09722222	2019
OBBB	2019-06-16 14:32	534479.8278	8086667.691	1	-0.08993369	167	3.591190491	male	yes	breeding	14.54888889	2019
OBBB	2019-06-16 14:37	534471.5952	8086668.484	1	-0.089992358	167	3.591190491	male	yes	breeding	14.62416667	2019
OBBB	2019-06-16 14:42	534402.1408	8086629.704	0	-0.090103784	167	3.591190491	male	yes	breeding	14.70277778	2019
OBBB	2019-06-16 14:46	534162.3547	8086365.017	1	-0.090184532	167	0.122019499	male	yes	breeding	14.77805556	2019
OBBB	2019-06-16 15:09	534158.1177	8086735.913	0	-0.090284713	167	9.216637511	male	yes	breeding	15.15444444	2019
OBBB	2019-06-16 15:13	534340.6877	8086980.268	0	-0.09013779	167	9.216637511	male	yes	breeding	15.22972222	2019
OBBB	2019-06-16 15:18	534602.7145	8087282.746	1	-0.078927671	167	3.316047214	male	yes	breeding	15.31027778	2019
OBBB	2019-06-16 15:45	535094.9082	8088094.386	1	0.147160057	167	5.350394465	male	yes	breeding	15.76194444	2019
OBBB	2019-06-16 15:50	534864.1903	8088260.99	1	0.05905328	167	9.931502876	male	yes	breeding	15.83722222	2019
OBBB	2019-06-16 15:54	534616.0934	8088235.045	0	-0.020100891	167	14.89755265	male	yes	breeding	15.91611111	2019
OBBB	2019-06-16 15:59	534411.8956	8088171.775	0	-0.064886754	167	6.096547006	male	yes	breeding	15.99138889	2019
OBBB	2019-06-16 16:22	534410.1199	8088774.413	0	-0.028972395	167	1.95892673	male	yes	breeding	16.36777778	2019
OBBB	2019-06-16 16:26	534596.7201	8088994.5	1	0.094101383	167	1.524065472	male	yes	breeding	16.44305556	2019
OBBB	2019-06-16 16:31	534744.423	8089214.855	1	0.305057051	167	1.144028438	male	yes	breeding	16.52194444	2019
OBBB	2019-06-16 16:58	533319.2193	8089006.115	0	-0.022758795	167	0.784422957	male	yes	breeding	16.97361111	2019
OBBB	2019-06-16 17:13	533420.7258	8089409.296	1	0.28498619	167	2.405831958	male	yes	breeding	17.22222222	2019
OBBB	2019-06-16 17:36	533432.5884	8088195.255	1	-0.090285709	167	1.723228522	male	yes	breeding	17.60722222	2019
OBBB	2019-06-16 20:04	534849.5101	8087079.386	0	-0.0824652	167	2.634105655	male	yes	breeding	20.07916667	2019
OBBB	2019-06-16 20:09	534842.526	8086947.609	1	-0.083910539	167	9.412783981	male	yes	breeding	20.15444444	2019
OBBB	2019-06-16 20:13	534809.043	8086734.285	1	-0.08202114	167	8.272106196	male	yes	breeding	20.23194444	2019
OBBB	2019-06-16 20:18	534495.6722	8086670.199	1	-0.089865114	167	3.591190491	male	yes	breeding	20.30722222	2019
OBBB	2019-06-16 20:41	534469.9947	8085914.052	0	-0.082468904	167	0.122019499	male	yes	breeding	20.68361111	2019
OBBB	2019-06-16 20:45	534658.179	8085903.963	1	-0.063203862	167	0.122019499	male	yes	breeding	20.75888889	2019
OBBB	2019-06-16 20:50	534832.1687	8086107.857	1	-0.037260033	167	0.122019499	male	yes	breeding	20.84277778	2019
OBBB	2019-06-16 21:17	533501.4249	8086851.637	1	-0.090290789	167	0.499762138	male	yes	breeding	21.29444444	2019
OBBB	2019-06-16 21:22	533525.1905	8087096.935	1	-0.090290789	167	0.499762138	male	yes	breeding	21.37277778	2019
OBBB	2019-06-16 21:26	533546.5886	8087416.577	1	-0.090290729	167	3.035968206	male	yes	breeding	21.44805556	2019
OBBB	2019-06-16 21:49	533955.3243	8087439.391	1	-0.090135957	167	4.017248521	male	yes	breeding	21.82444444	2019
OBBB	2019-06-16 21:58	534373.6648	8087225.36	1	-0.08822628	167	0.630964955	male	yes	breeding	21.97694444	2019
OBBB	2019-06-16 22:03	534511.8444	8087185.759	0	-0.086445593	167	0.801676041	male	yes	breeding	22.05222222	2019
OBBB	2019-06-16 22:25	534515.4377	8087199.578	0	-0.086445593	167	0.801676041	male	yes	breeding	22.42861111	2019
OBBB	2019-06-16 22:34	534522.1588	8087191.139	0	-0.086445593	167	0.801676041	male	yes	breeding	22.58277778	2019
OBBB	2019-06-16 23:02	534625.7299	8087188.683	1	-0.084026919	167	8.14083521	male	yes	breeding	23.03444444	2019
OBBB	2019-06-16 23:06	534587.6659	8087328.593	1	-0.077197566	167	3.316047214	male	yes	breeding	23.10972222	2019
OBBB	2019-06-16 23:11	534732.5498	8087685.19	1	0.024165325	167	6.047509513	male	yes	breeding	23.18861111	2019
OBBB	2019-06-16 23:38	534501.8562	8089067.587	1	0.133001766	167	1.524065472	male	yes	breeding	23.64027778	2019
OBBB	2019-06-16 23:42	534425.0005	8089269.109	1	0.269879146	167	0.346008472	male	yes	breeding	23.71555556	2019
OBBB	2019-06-16 23:47	534306.4643	8089257.377	1	0.317847389	167	0.346008472	male	yes	breeding	23.79305556	2019
OBBB	2019-06-16 23:52	534085.7659	8089551.991	0	0.629520747	167	2.909542818	male	yes	breeding	23.86833333	2019
OBBB	2019-06-17 0:14	534069.7974	8089463.194	1	0.60554669	168	2.909542818	male	yes	breeding	0.244722222	2019
OBBB	2019-06-17 0:19	533772.53	8089186.586	0	0.261625254	168	0.346185559	male	yes	breeding	0.32	2019
OBBB	2019-06-17 0:23	533760.8854	8089004.159	1	0.021503768	168	0.346185559	male	yes	breeding	0.398611111	2019
OBBB	2019-06-17 3:57	533542.1836	8085937.463	0	-0.090290181	168	0	male	yes	breeding	3.961944444	2019
OBBB	2019-06-17 4:21	533954.5486	8085799.304	0	-0.090076608	168	0.122019499	male	yes	breeding	4.350555556	2019
OBBB	2019-06-17 4:25	533867.2351	8085999.922	1	-0.090238264	168	0	male	yes	breeding	4.425833333	2019
OBBB	2019-06-17 4:30	533866.5737	8085687.337	1	-0.090193785	168	0	male	yes	breeding	4.503055556	2019
OBBB	2019-06-17 4:53	534158.4304	8085927.406	1	-0.089329125	168	0.122019499	male	yes	breeding	4.891666667	2019
OBBB	2019-06-17 4:58	534217.1777	8085637.607	1	-0.087944569	168	0.122019499	male	yes	breeding	4.966944444	2019
OBBB	2019-06-17 5:02	534141.7009	8085627.551	1	-0.089011956	168	0.122019499	male	yes	breeding	5.047222222	2019
OBBB	2019-06-17 5:34	534204.9674	8085488.259	1	-0.088660946	168	0.122019499	male	yes	breeding	5.574166667	2019
OBBB	2019-06-17 5:39	534303.249	8085479.736	1	-0.087031981	168	0.122019499	male	yes	breeding	5.653055556	2019
OBBB	2019-06-17 6:06	534970.5645	8085628.512	1	-0.023038564	168	0.122019499	male	yes	breeding	6.104722222	2019
OBBB	2019-06-17 6:10	534861.9757	8085785.945	1	-0.017909744	168	0.122019499	male	yes	breeding	6.18	2019
OBBB	2019-06-17 6:15	534751.379	8085778.414	1	-0.038336777	168	0.122019499	male	yes	breeding	6.258888889	2019
OBBB	2019-06-17 6:47	533773.6044	8085866.485	1	-0.090266805	168	0	male	yes	breeding	6.785833333	2019
OBBB	2019-06-17 6:52	533792.7425	8085933.197	1	-0.090261632	168	0	male	yes	breeding	6.869722222	2019
OBBB	2019-06-17 7:19	533754.1576	8085913.747	0	-0.090274046	168	0	male	yes	breeding	7.321388889	2019
OBBB	2019-06-17 7:23	533749.2308	8085945.46	0	-0.090275375	168	0	male	yes	breeding	7.398611111	2019
OBBB	2019-06-17 7:28	533743.7885	8085943.135	0	-0.090275375	168	0	male	yes	breeding	7.473888889	2019
OBBB	2019-06-17 7:55	533764.3245	8085928.247	0	-0.09026996	168	0	male	yes	breeding	7.925555556	2019
OBBB	2019-06-17 8:00	533748.2856	8085936.708	0	-0.090275375	168	0	male	yes	breeding	8.004166667	2019
OBBB	2019-06-17 8:04	533749.9548	8085935.253	0	-0.090275375	168	0	male	yes	breeding	8.079444444	2019
OBBB	2019-06-17 8:27	533725.2876	8085935.388	0	-0.090280766	168	0	male	yes	breeding	8.455833333	2019
OBBB	2019-06-17 8:31	533740.7616	8085927.843	0	-0.09027734	168	0	male	yes	breeding	8.531111111	2019
OBBB	2019-06-17 8:36	533688.2292	8085890.863	0	-0.090283318	168	0	male	yes	breeding	8.61	2019
OBBB	2019-06-17 8:41	533674.2436	8085875.194	0	-0.090284469	168	0	male	yes	breeding	8.685277778	2019
OBBB	2019-06-17 9:03	533773.8362	8085916.873	0	-0.09026996	168	0	male	yes	breeding	9.061666667	2019
OBBB	2019-06-17 9:12	533686.6139	8085889.162	0	-0.090283318	168	0	male	yes	breeding	9.212222222	2019
OBBB	2019-06-17 9:17	533695.445	8085917.585	0	-0.090282122	168	0	male	yes	breeding	9.2875	2019
OBBB	2019-06-17 9:44	533799.921	8085929.973	0	-0.090258922	168	0	male	yes	breeding	9.739166667	2019
OBBB	2019-06-17 9:49	533821.2527	8085932.57	0	-0.090255121	168	0	male	yes	breeding	9.818055556	2019
OBBB	2019-06-17 9:53	533752.2112	8085931.386	0	-0.090274046	168	0	male	yes	breeding	9.893333333	2019
OBBB	2019-06-17 10:25	533778.7464	8085950.25	0	-0.090267162	168	0	male	yes	breeding	10.42333333	2019
OBBB	2019-06-17 10:52	533750.8714	8085945.678	0	-0.090275375	168	0	male	yes	breeding	10.875	2019
OBBB	2019-06-17 10:57	533750.9669	8085940.101	0	-0.090275375	168	0	male	yes	breeding	10.95027778	2019
OBBB	2019-06-17 11:01	533752.2273	8085930.449	0	-0.090274046	168	0	male	yes	breeding	11.02888889	2019
OBBB	2019-06-17 11:28	533762.0393	8085933.596	0	-0.090271663	168	0	male	yes	breeding	11.48055556	2019
OBBB	2019-06-17 11:33	533756.5844	8085932.198	0	-0.090274046	168	0	male	yes	breeding	11.55583333	2019
OBBB	2019-06-17 11:38	533760.7298	8085914.049	0	-0.09026996	168	0	male	yes	breeding	11.63472222	2019
OBBB	2019-06-17 12:05	533748.2378	8085939.496	0	-0.090275375	168	0	male	yes	breeding	12.08638889	2019
OBBB	2019-06-17 12:09	533756.5271	8085935.544	0	-0.090275375	168	0	male	yes	breeding	12.16166667	2019
OBBB	2019-06-17 12:14	533745.0838	8085931.633	0	-0.090274046	168	0	male	yes	breeding	12.24055556	2019
OBBB	2019-06-17 12:41	533753.0992	8085943.674	1	-0.090275375	168	0	male	yes	breeding	12.69222222	2019
OBBB	2019-06-17 12:46	534036.9526	8085979.237	1	-0.090003656	168	0.122019499	male	yes	breeding	12.7675	2019
OBBB	2019-06-17 12:50	534357.414	8085863.554	1	-0.085858784	168	0.122019499	male	yes	breeding	12.84583333	2019
OBBB	2019-06-17 12:55	534640.2034	8085803.982	0	-0.06420175	168	0.122019499	male	yes	breeding	12.92111111	2019
OBBB	2019-06-17 13:22	535419.1918	8087203.159	1	0.037616848	168	10.41747455	male	yes	breeding	13.37277778	2019
OBBB	2019-06-17 13:27	535631.2113	8087171.102	1	0.146591302	168	10.41747455	male	yes	breeding	13.45166667	2019
OBBB	2019-06-17 13:31	535359.0274	8087197.995	0	0.013046949	168	10.41747455	male	yes	breeding	13.52694444	2019
OBBB	2019-06-17 14:03	534636.8362	8087740.595	1	0.022478941	168	6.208176839	male	yes	breeding	14.05916667	2019
OBBB	2019-06-17 14:08	534649.0721	8088072.174	0	0.005982705	168	14.89755265	male	yes	breeding	14.13444444	2019
OBBB	2019-06-17 14:30	534712.7506	8089056.044	1	0.15817509	168	1.524065472	male	yes	breeding	14.51083333	2019
OBBB	2019-06-17 14:39	534326.2977	8088779.086	1	-0.044332057	168	1.95892673	male	yes	breeding	14.66166667	2019
OBBB	2019-06-17 14:44	534057.7269	8088896.031	1	-0.054902933	168	1.393664004	male	yes	breeding	14.73694444	2019
OBBB	2019-06-17 15:11	533264.5738	8087835.199	0	-0.090290789	168	2.654250069	male	yes	breeding	15.18861111	2019
OBBB	2019-06-17 15:16	533206.3773	8087811.902	1	-0.090290789	168	2.654250069	male	yes	breeding	15.2675	2019
OBBB	2019-06-17 15:43	533161.9381	8087621.855	0	-0.090290789	168	0	male	yes	breeding	15.71916667	2019
OBBB	2019-06-17 15:47	533224.301	8087560.985	1	-0.090290789	168	0	male	yes	breeding	15.79444444	2019
OBBB	2019-06-17 15:52	533107.9704	8087509.378	1	-0.090290789	168	0	male	yes	breeding	15.87666667	2019
OBBB	2019-06-17 16:19	533725.5674	8087039.55	1	-0.090290789	168	7.488215717	male	yes	breeding	16.32833333	2019
OBBB	2019-06-17 16:24	533559.4691	8086982.045	0	-0.090290789	168	0.499762138	male	yes	breeding	16.40694444	2019
OBBB	2019-06-17 16:51	533337.3715	8086898.692	1	-0.090290789	168	0	male	yes	breeding	16.85861111	2019
OBBB	2019-06-17 16:56	533231.7403	8086990.067	1	-0.090290789	168	0	male	yes	breeding	16.93388889	2019
OBBB	2019-06-17 17:05	533076.5609	8087227.328	1	-0.090290789	168	0	male	yes	breeding	17.09083333	2019
OBBB	2019-06-17 17:28	533472.2353	8086667.241	1	-0.090290789	168	0.499762138	male	yes	breeding	17.46722222	2019
OBBB	2019-06-17 17:32	533771.6429	8086492.724	0	-0.090290439	168	0.499762138	male	yes	breeding	17.54583333	2019
OBBB	2019-06-17 18:09	534202.827	8086274.979	0	-0.090030558	168	0.122019499	male	yes	breeding	18.15222222	2019
OBBB	2019-06-17 18:40	534286.5208	8086220.648	1	-0.089569971	168	0.122019499	male	yes	breeding	18.67916667	2019
OBBB	2019-06-17 18:45	534499.9616	8086331.291	1	-0.088279661	168	3.591190491	male	yes	breeding	18.75805556	2019
OBBB	2019-06-17 19:12	535092.8127	8086982.733	1	-0.056251503	168	9.412783981	male	yes	breeding	19.20972222	2019
OBBB	2019-06-17 19:17	535287.2231	8087078.252	1	-0.013450535	168	9.412783981	male	yes	breeding	19.285	2019
OBBB	2019-06-17 19:21	535114.2018	8087042.805	1	-0.056644857	168	9.412783981	male	yes	breeding	19.36333333	2019
OBBB	2019-06-17 19:26	535314.0146	8086989.475	0	0.015666979	168	9.412783981	male	yes	breeding	19.43861111	2019
OBBB	2019-06-17 19:48	535221.2913	8086629.483	0	0.104950746	168	9.412783981	male	yes	breeding	19.815	2019
OBBB	2019-06-17 19:58	535180.9335	8086680.274	1	0.066942934	168	9.412783981	male	yes	breeding	19.96916667	2019
OBBB	2019-06-17 20:25	535509.8142	8086885.887	0	0.081908725	168	10.95665656	male	yes	breeding	20.42083333	2019
OBBB	2019-06-17 20:29	535539.8515	8087042.996	1	0.09112676	168	10.41747455	male	yes	breeding	20.49611111	2019
OBBB	2019-06-17 20:34	535613.0588	8087144.922	1	0.134654773	168	10.41747455	male	yes	breeding	20.575	2019
OBBB	2019-06-17 21:01	535096.6818	8087042.303	1	-0.059778749	168	9.412783981	male	yes	breeding	21.02666667	2019
OBBB	2019-06-17 21:06	535066.1607	8087033.392	0	-0.062286156	168	9.412783981	male	yes	breeding	21.10194444	2019
OBBB	2019-06-17 21:10	535067.2548	8087033.601	0	-0.062286156	168	9.412783981	male	yes	breeding	21.17916667	2019
OBBB	2019-06-17 21:37	535066.7359	8087031.918	0	-0.062286156	168	9.412783981	male	yes	breeding	21.63083333	2019
OBBB	2019-06-17 21:42	535064.5938	8087029.091	0	-0.06510261	168	9.412783981	male	yes	breeding	21.70611111	2019
OBBB	2019-06-17 21:47	535075.5225	8087030.769	0	-0.062286156	168	9.412783981	male	yes	breeding	21.78611111	2019
OBBB	2019-06-17 22:14	534624.8514	8086240.878	1	-0.082792655	168	3.591190491	male	yes	breeding	22.23777778	2019
OBBB	2019-06-17 22:18	534950.9999	8086144.358	0	-0.000909185	168	0.122019499	male	yes	breeding	22.31305556	2019
OBBB	2019-06-17 22:23	534963.8113	8085947.295	1	-0.002604157	168	0.122019499	male	yes	breeding	22.39	2019
OBBB	2019-06-17 22:27	534967.4946	8085863.314	0	-0.006431339	168	0.122019499	male	yes	breeding	22.46527778	2019
OBBB	2019-06-17 22:50	533898.9782	8085588.218	0	-0.090165162	168	0	male	yes	breeding	22.84166667	2019
OBBB	2019-06-17 22:55	533731.0264	8085567.866	1	-0.090276045	168	0	male	yes	breeding	22.91694444	2019
OBBB	2019-06-17 22:59	533540.6767	8085671.725	1	-0.09028996	168	0	male	yes	breeding	22.99583333	2019
OBBB	2019-06-18 0:07	533139.3482	8087044.106	1	-0.090290789	169	0	male	yes	breeding	0.129722222	2019
OBBB	2019-06-18 0:12	533067.2161	8087196.68	1	-0.090290789	169	0	male	yes	breeding	0.206944444	2019
OBBB	2019-06-18 0:16	533052.495	8087323.242	1	-0.090290789	169	0	male	yes	breeding	0.282222222	2019
OBBB	2019-06-18 0:48	533841.6934	8087518.134	0	-0.090241922	169	4.017248521	male	yes	breeding	0.812777778	2019
OBBB	2019-06-18 1:15	533086.6593	8086625.953	1	-0.090290789	169	0	male	yes	breeding	1.264444444	2019
OBBB	2019-06-18 1:20	532964.3708	8086337.362	1	-0.090290789	169	0	male	yes	breeding	1.339722222	2019
OBBB	2019-06-18 2:01	533278.0745	8085867.908	1	-0.090290789	169	0	male	yes	breeding	2.021111111	2019
OBBB	2019-06-18 2:05	533439.8821	8085764.467	0	-0.090290665	169	0	male	yes	breeding	2.096388889	2019
OBBB	2019-06-18 2:32	533090.5633	8085969.068	1	-0.090290789	169	0	male	yes	breeding	2.548055556	2019
OBBB	2019-06-18 2:37	533007.3524	8086257.752	0	-0.090290789	169	0	male	yes	breeding	2.626944444	2019
OBBB	2019-06-18 3:09	533167.6697	8086663.206	0	-0.090290789	169	0	male	yes	breeding	3.153888889	2019
OBBB	2019-06-18 3:13	533167.6603	8086663.764	0	-0.090290789	169	0	male	yes	breeding	3.232777778	2019
OBBB	2019-06-18 3:41	533167.6823	8086662.459	0	-0.090290789	169	0	male	yes	breeding	3.684444444	2019
OBBB	2019-06-18 3:45	533168.6703	8086668.991	0	-0.090290789	169	0	male	yes	breeding	3.759722222	2019
OBBB	2019-06-18 3:50	533164.2706	8086669.843	1	-0.090290789	169	0	male	yes	breeding	3.838611111	2019
OBBB	2019-06-18 4:17	533359.8384	8087706.832	1	-0.090290789	169	2.654250069	male	yes	breeding	4.290277778	2019
OBBB	2019-06-18 4:21	533630.2986	8087710.317	0	-0.090286371	169	4.196778474	male	yes	breeding	4.365555556	2019
OBBB	2019-06-18 4:53	534303.3396	8087551.971	0	-0.074726647	169	0.502784399	male	yes	breeding	4.894444444	2019
OBBB	2019-06-18 4:58	534309.565	8087540.365	0	-0.076593926	169	0.502784399	male	yes	breeding	4.969722222	2019
OBBB	2019-06-18 5:03	534311.6525	8087546.348	0	-0.076593926	169	0.502784399	male	yes	breeding	5.05	2019
OBBB	2019-06-18 5:30	534313.4149	8087539.495	0	-0.076593926	169	0.502784399	male	yes	breeding	5.501666667	2019
OBBB	2019-06-18 8:59	534271.4719	8087526.492	0	-0.079674027	169	0.502784399	male	yes	breeding	8.993888889	2019
OBBB	2019-06-18 9:04	534275.8734	8087525.274	0	-0.079674027	169	0.502784399	male	yes	breeding	9.069166667	2019
OBBB	2019-06-18 11:02	534283.3886	8087533.951	0	-0.078301506	169	0.502784399	male	yes	breeding	11.04055556	2019
OBBB	2019-06-18 11:29	534963.8745	8088320.217	1	0.098329342	169	9.931502876	male	yes	breeding	11.49222222	2019
OBBB	2019-06-18 11:34	534783.482	8088552.815	0	0.043454238	169	1.540439054	male	yes	breeding	11.57111111	2019
OBBB	2019-06-18 12:10	532819.2983	8089219.914	1	0.04387054	169	0	male	yes	breeding	12.17333333	2019
OBBB	2019-06-18 12:15	532807.9652	8089046.425	1	-0.036548485	169	0	male	yes	breeding	12.25138889	2019
OBBB	2019-06-18 12:37	532915.7339	8088852.232	1	-0.076473583	169	0	male	yes	breeding	12.62777778	2019
OBBB	2019-06-18 12:42	532990.1803	8088786.169	1	-0.082543853	169	0	male	yes	breeding	12.70305556	2019
OBBB	2019-06-18 12:46	532873.95	8088765.447	1	-0.085116216	169	0	male	yes	breeding	12.78166667	2019
OBBB	2019-06-18 13:14	532886.4669	8088671.381	1	-0.088274744	169	0	male	yes	breeding	13.23333333	2019
OBBB	2019-06-18 13:18	532997.4013	8088681.784	1	-0.087278945	169	0	male	yes	breeding	13.30861111	2019
OBBB	2019-06-18 13:23	533146.9766	8088705.317	1	-0.08681286	169	0	male	yes	breeding	13.38694444	2019
OBBB	2019-06-18 13:27	532892.1217	8088627.774	0	-0.089062932	169	0	male	yes	breeding	13.46222222	2019
OBBB	2019-06-18 13:50	532973.8984	8088451.19	1	-0.090033075	169	0	male	yes	breeding	13.83861111	2019
OBBB	2019-06-18 13:54	533130.388	8088650.368	0	-0.08861945	169	1.199103928	male	yes	breeding	13.91388889	2019
OBBB	2019-06-18 13:59	533249.2906	8088772.31	1	-0.085057036	169	1.199103928	male	yes	breeding	13.99222222	2019
OBBB	2019-06-18 14:04	533169.0933	8088757.011	1	-0.084676143	169	0	male	yes	breeding	14.0675	2019
OBBB	2019-06-18 14:26	533013.0397	8088761.081	1	-0.084018547	169	0	male	yes	breeding	14.44388889	2019
OBBB	2019-06-18 14:36	533019.4061	8088773.081	0	-0.084018547	169	0	male	yes	breeding	14.60666667	2019
OBBB	2019-06-18 15:03	533015.9425	8088914.347	1	-0.064073871	169	0	male	yes	breeding	15.05833333	2019
OBBB	2019-06-18 15:08	533076.6054	8089114.706	1	0.066412926	169	0.508697463	male	yes	breeding	15.13694444	2019
OBBB	2019-06-18 15:12	532839.9059	8089099.953	1	-0.007416272	169	0	male	yes	breeding	15.21388889	2019
OBBB	2019-06-18 15:35	532910.0757	8088699.667	1	-0.087594389	169	0	male	yes	breeding	15.59027778	2019
OBBB	2019-06-18 15:39	533077.3779	8088710.46	1	-0.086524992	169	0	male	yes	breeding	15.66555556	2019
OBBB	2019-06-18 15:44	533258.8317	8088725.981	1	-0.087317881	169	1.199103928	male	yes	breeding	15.74444444	2019
OBBB	2019-06-18 16:11	534200.9938	8088997.624	1	0.026273607	169	1.393664004	male	yes	breeding	16.19611111	2019
OBBB	2019-06-18 16:16	534587.1068	8089261.174	0	0.262180445	169	1.144028438	male	yes	breeding	16.27138889	2019
OBBB	2019-06-18 16:48	533882.0703	8088290.701	1	-0.089881402	169	6.129453918	male	yes	breeding	16.80194444	2019
OBBB	2019-06-18 16:52	533788.6272	8088248.751	1	-0.090127155	169	1.723228522	male	yes	breeding	16.87722222	2019
OBBB	2019-06-18 16:57	533454.1018	8088250.29	1	-0.090278623	169	1.723228522	male	yes	breeding	16.95555556	2019
OBBB	2019-06-18 17:01	533083.1527	8088138.956	0	-0.090284273	169	0	male	yes	breeding	17.03083333	2019
OBBB	2019-06-18 17:24	533172.3461	8088011.785	0	-0.09029008	169	0	male	yes	breeding	17.40722222	2019
OBBB	2019-06-18 17:28	533175.5002	8087824.581	1	-0.090290789	169	2.654250069	male	yes	breeding	17.4825	2019
OBBB	2019-06-18 17:33	533118.9199	8087737.542	0	-0.090290789	169	0	male	yes	breeding	17.56111111	2019
OBBB	2019-06-18 18:09	533172.8367	8086291.212	0	-0.090290789	169	0	male	yes	breeding	18.16527778	2019
OBBB	2019-06-18 18:14	533444.6829	8085966.12	0	-0.090290729	169	0	male	yes	breeding	18.24055556	2019
OBBB	2019-06-18 18:37	534220.6363	8085785.675	1	-0.088128786	169	0.122019499	male	yes	breeding	18.61694444	2019
OBBB	2019-06-18 18:41	534136.2863	8085718.576	0	-0.089045252	169	0.122019499	male	yes	breeding	18.69222222	2019
OBBB	2019-06-18 18:46	534166.5806	8085741.783	0	-0.088911419	169	0.122019499	male	yes	breeding	18.77111111	2019
OBBB	2019-06-18 19:13	534144.1085	8085709.976	0	-0.089023993	169	0.122019499	male	yes	breeding	19.22277778	2019
OBBB	2019-06-18 19:17	534160.1656	8085732.378	0	-0.0888783	169	0.122019499	male	yes	breeding	19.29805556	2019
OBBB	2019-06-18 19:22	534150.0488	8085715.278	0	-0.089023993	169	0.122019499	male	yes	breeding	19.37694444	2019
OBBB	2019-06-18 19:27	534149.5045	8085746.698	1	-0.089074306	169	0.122019499	male	yes	breeding	19.45222222	2019
OBBB	2019-06-18 19:49	534160.1689	8085732.189	0	-0.0888783	169	0.122019499	male	yes	breeding	19.82861111	2019
OBBB	2019-06-18 19:54	534161.2315	8085734.26	0	-0.0888783	169	0.122019499	male	yes	breeding	19.90388889	2019
OBBB	2019-06-18 19:58	534156.1514	8085742.718	0	-0.088911419	169	0.122019499	male	yes	breeding	19.98111111	2019
OBBB	2019-06-18 20:03	534159.3845	8085745.943	0	-0.088911419	169	0.122019499	male	yes	breeding	20.05638889	2019
OBBB	2019-06-18 20:25	534389.3863	8085884.562	1	-0.085159879	169	0.122019499	male	yes	breeding	20.43277778	2019
OBBB	2019-06-18 20:30	534647.1654	8085875.688	1	-0.064903663	169	0.122019499	male	yes	breeding	20.50805556	2019
OBBB	2019-06-18 20:35	534796.8152	8085875.166	0	-0.030811221	169	0.122019499	male	yes	breeding	20.58527778	2019
OBBB	2019-06-18 20:39	534862.1465	8086086.263	1	-0.025464525	169	0.122019499	male	yes	breeding	20.66055556	2019
OBBB	2019-06-18 20:44	535026.767	8086321.806	1	0.033328901	169	5.786413313	male	yes	breeding	20.73583333	2019
OBBB	2019-06-18 21:15	534346.0356	8087961.431	0	-0.064554434	169	5.852017498	male	yes	breeding	21.26277778	2019
OBBB	2019-06-18 21:42	535618.1512	8087226.83	1	0.15805461	169	10.41747455	male	yes	breeding	21.71444444	2019
OBBB	2019-06-18 21:47	535622.6987	8087217.808	1	0.163381373	169	10.41747455	male	yes	breeding	21.79166667	2019
OBBB	2019-06-18 21:52	535623.7958	8087066.269	0	0.112283665	169	10.41747455	male	yes	breeding	21.86694444	2019
OBBB	2019-06-18 22:19	534023.9156	8086099.317	0	-0.09011799	169	0.122019499	male	yes	breeding	22.31861111	2019
OBBB	2019-06-18 22:23	533770.3598	8085831.843	1	-0.090264024	169	0	male	yes	breeding	22.3975	2019
OBBB	2019-06-18 22:59	533387.0085	8086846.727	1	-0.090290789	169	0.499762138	male	yes	breeding	22.99972222	2019
OBBB	2019-06-18 23:23	533120.8557	8087785.169	0	-0.090290789	169	0	male	yes	breeding	23.39027778	2019
OBBB	2019-06-18 23:27	533121.7808	8088055.74	0	-0.090288494	169	0	male	yes	breeding	23.46555556	2019
OBBB	2019-06-18 23:33	533244.2872	8088063.762	1	-0.090289568	169	1.723228522	male	yes	breeding	23.55083333	2019
OBBB	2019-06-19 0:00	533246.9634	8088067.523	0	-0.090289568	170	1.723228522	male	yes	breeding	0.0025	2019
OBBB	2019-06-19 0:04	533248.8942	8088050.452	0	-0.090289939	170	1.723228522	male	yes	breeding	0.083055556	2019
OBBB	2019-06-19 0:09	533240.1912	8088079.491	0	-0.090288763	170	1.723228522	male	yes	breeding	0.158333333	2019
OBBB	2019-06-19 0:32	533242.9708	8088076.939	0	-0.090288763	170	1.723228522	male	yes	breeding	0.534722222	2019
OBBB	2019-06-19 0:36	533243.6637	8088068.393	0	-0.090289568	170	1.723228522	male	yes	breeding	0.61	2019
OBBB	2019-06-19 0:41	533241.8898	8088076.173	0	-0.090289568	170	1.723228522	male	yes	breeding	0.688888889	2019
OBBB	2019-06-19 1:08	533267.5984	8088077.544	0	-0.090289115	170	1.723228522	male	yes	breeding	1.140555556	2019
OBBB	2019-06-19 1:12	533280.8638	8088070.137	0	-0.090289674	170	1.723228522	male	yes	breeding	1.215833333	2019
OBBB	2019-06-19 1:17	533290.5087	8088082.573	0	-0.090289258	170	1.723228522	male	yes	breeding	1.294166667	2019
OBBB	2019-06-19 1:22	533264.2232	8088082.876	0	-0.090289115	170	1.723228522	male	yes	breeding	1.369444444	2019
OBBB	2019-06-19 1:44	533241.9148	8088074.689	0	-0.090289568	170	1.723228522	male	yes	breeding	1.745833333	2019
OBBB	2019-06-19 1:49	533242.4443	8088075.624	0	-0.090289568	170	1.723228522	male	yes	breeding	1.821111111	2019
OBBB	2019-06-19 1:54	533240.7771	8088077.091	0	-0.090288763	170	1.723228522	male	yes	breeding	1.901666667	2019
OBBB	2019-06-19 2:21	533450.9986	8088529.528	0	-0.089949075	170	1.199103928	male	yes	breeding	2.353333333	2019
OBBB	2019-06-19 2:25	533469.3733	8088897.462	1	-0.056446522	170	1.199103928	male	yes	breeding	2.428611111	2019
OBBB	2019-06-19 2:30	533579.2168	8089131.208	0	0.134898651	170	0.346185559	male	yes	breeding	2.505833333	2019
OBBB	2019-06-19 2:57	534323.7015	8089084.743	1	0.153327095	170	1.393664004	male	yes	breeding	2.9575	2019
OBBB	2019-06-19 3:01	534146.1727	8089097.643	1	0.142641455	170	5.069896517	male	yes	breeding	3.032777778	2019
OBBB	2019-06-19 3:06	533935.98	8089005.676	1	-0.001982615	170	1.393664004	male	yes	breeding	3.113333333	2019
OBBB	2019-06-19 3:38	532909.582	8089416.299	0	0.200049862	170	0.508697463	male	yes	breeding	3.640277778	2019
OBBB	2019-06-19 3:43	532703.6036	8089497.656	1	-0.005378874	170	0	male	yes	breeding	3.720833333	2019
OBBB	2019-06-19 4:10	533257.9844	8089067.558	0	0.01942643	170	0.508697463	male	yes	breeding	4.1725	2019
OBBB	2019-06-19 4:14	532977.2695	8088838.022	0	-0.078407322	170	0	male	yes	breeding	4.247777778	2019
OBBB	2019-06-19 4:19	533140.3609	8088740.718	1	-0.085794798	170	0	male	yes	breeding	4.327777778	2019
OBBB	2019-06-19 4:51	534564.3151	8088627.232	0	-0.007421203	170	2.269653518	male	yes	breeding	4.854722222	2019
OBBB	2019-06-19 4:56	534552.3931	8088620.328	0	-0.011726427	170	2.269653518	male	yes	breeding	4.936666667	2019
OBBB	2019-06-19 5:23	534548.9075	8088631.803	0	-0.008276099	170	2.269653518	male	yes	breeding	5.388333333	2019
OBBB	2019-06-19 5:28	534533.5584	8088601.968	0	-0.019098366	170	1.95892673	male	yes	breeding	5.466666667	2019
OBBB	2019-06-19 5:32	534540.076	8088604.871	0	-0.019098366	170	1.95892673	male	yes	breeding	5.541944444	2019
OBBB	2019-06-19 5:55	534541.2053	8088602.838	0	-0.019098366	170	1.95892673	male	yes	breeding	5.918333333	2019
OBBB	2019-06-19 5:59	534532.155	8088588.365	0	-0.019098366	170	1.95892673	male	yes	breeding	5.993611111	2019
OBBB	2019-06-19 6:04	534543.8424	8088608.463	0	-0.011726427	170	1.95892673	male	yes	breeding	6.072222222	2019
OBBB	2019-06-19 6:31	534554.5047	8088624.828	0	-0.011726427	170	2.269653518	male	yes	breeding	6.523888889	2019
OBBB	2019-06-19 6:35	534550.1216	8088624.941	0	-0.011726427	170	2.269653518	male	yes	breeding	6.599166667	2019
OBBB	2019-06-19 6:40	534557.1481	8088630.085	0	-0.011726427	170	2.269653518	male	yes	breeding	6.679722222	2019
OBBB	2019-06-19 7:07	534556.6815	8088625.424	0	-0.011726427	170	2.269653518	male	yes	breeding	7.131388889	2019
OBBB	2019-06-19 7:12	534555.4903	8088630.982	0	-0.008276099	170	2.269653518	male	yes	breeding	7.206666667	2019
OBBB	2019-06-19 7:17	534553.4896	8088620.169	0	-0.011726427	170	2.269653518	male	yes	breeding	7.285555556	2019
OBBB	2019-06-19 7:44	534561.133	8088621.419	0	-0.007421203	170	2.269653518	male	yes	breeding	7.737222222	2019
OBBB	2019-06-19 7:48	534562.7681	8088621.816	0	-0.007421203	170	2.269653518	male	yes	breeding	7.8125	2019
OBBB	2019-06-19 7:54	534552.3081	8088625.169	0	-0.011726427	170	2.269653518	male	yes	breeding	7.900833333	2019
OBBB	2019-06-19 8:16	534568.7079	8088626.383	0	-0.007421203	170	2.269653518	male	yes	breeding	8.277222222	2019
OBBB	2019-06-19 8:21	534570.4703	8088619.53	0	-0.007421203	170	2.269653518	male	yes	breeding	8.3525	2019
OBBB	2019-06-19 8:25	534558.4471	8088618.393	0	-0.011726427	170	2.269653518	male	yes	breeding	8.430833333	2019
OBBB	2019-06-19 8:30	534563.7047	8088630.758	0	-0.003724821	170	2.269653518	male	yes	breeding	8.506111111	2019
OBBB	2019-06-19 8:52	534566.2603	8088609.972	0	-0.007421203	170	2.269653518	male	yes	breeding	8.8825	2019
OBBB	2019-06-19 8:57	534568.894	8088615.787	0	-0.007421203	170	2.269653518	male	yes	breeding	8.957777778	2019
OBBB	2019-06-19 9:02	534558.2056	8088632.145	0	-0.008276099	170	2.269653518	male	yes	breeding	9.038055556	2019
OBBB	2019-06-19 9:06	534561.0711	8088624.943	0	-0.007421203	170	2.269653518	male	yes	breeding	9.113333333	2019
OBBB	2019-06-19 10:07	534553.2906	8088631.501	0	-0.008276099	170	2.269653518	male	yes	breeding	10.12277778	2019
OBBB	2019-06-19 10:11	534568.091	8088630.277	0	-0.007421203	170	2.269653518	male	yes	breeding	10.19805556	2019
OBBB	2019-06-19 10:39	534552.4746	8088646.928	0	-0.008276099	170	2.269653518	male	yes	breeding	10.655	2019
OBBB	2019-06-19 11:06	534547.9219	8088625.65	1	-0.011726427	170	1.95892673	male	yes	breeding	11.10666667	2019
OBBB	2019-06-19 11:10	534766.1719	8088727.117	1	0.071917175	170	2.269653518	male	yes	breeding	11.18194444	2019
OBBB	2019-06-19 11:15	534760.0292	8088547.938	1	0.03813458	170	1.540439054	male	yes	breeding	11.25888889	2019
OBBB	2019-06-19 11:20	534569.8942	8088247.064	1	-0.034109494	170	14.89755265	male	yes	breeding	11.33416667	2019
OBBB	2019-06-19 12:19	534217.4045	8087517.742	1	-0.083769976	170	0.502784399	male	yes	breeding	12.31833333	2019
OBBB	2019-06-19 12:23	534326.7203	8087341.69	1	-0.085799484	170	0.630964955	male	yes	breeding	12.39361111	2019
OBBB	2019-06-19 12:28	534376.8316	8087357.626	1	-0.0828902	170	0.630964955	male	yes	breeding	12.4725	2019
OBBB	2019-06-19 12:55	534714.8979	8087195.274	1	-0.081937581	170	8.14083521	male	yes	breeding	12.92416667	2019
OBBB	2019-06-19 12:59	534555.3624	8087015.629	0	-0.089370971	170	0.801676041	male	yes	breeding	12.99944444	2019
OBBB	2019-06-19 13:04	534618.8722	8086955.381	1	-0.089154407	170	0.801676041	male	yes	breeding	13.07833333	2019
OBBB	2019-06-19 13:31	534450.2676	8085568.766	1	-0.081322318	170	0.122019499	male	yes	breeding	13.53	2019
OBBB	2019-06-19 13:36	534348.8873	8085535.021	0	-0.085213715	170	0.122019499	male	yes	breeding	13.60527778	2019
OBBB	2019-06-19 13:41	534140.4037	8085385.802	1	-0.089612553	170	0.122019499	male	yes	breeding	13.68527778	2019
OBBB	2019-06-19 14:08	533534.363	8086139.46	1	-0.090290555	170	0	male	yes	breeding	14.13694444	2019
OBBB	2019-06-19 14:12	533565.7456	8086324.083	0	-0.090290729	170	0.499762138	male	yes	breeding	14.21222222	2019
OBBB	2019-06-19 14:17	533582.3979	8086504.551	0	-0.090290789	170	0.499762138	male	yes	breeding	14.29111111	2019
OBBB	2019-06-19 14:21	533298.1268	8086368.076	1	-0.090290789	170	0	male	yes	breeding	14.36638889	2019
OBBB	2019-06-19 14:26	533188.7075	8086194.782	1	-0.090290789	170	0	male	yes	breeding	14.44166667	2019
OBBB	2019-06-19 14:44	533113.5214	8086331.684	1	-0.090290789	170	0	male	yes	breeding	14.74277778	2019
OBBB	2019-06-19 14:58	533082.8558	8085971.17	1	-0.090290789	170	0	male	yes	breeding	14.97222222	2019
OBBB	2019-06-19 15:16	533101.2692	8086114.845	1	-0.090290789	170	0	male	yes	breeding	15.27527778	2019
OBBB	2019-06-19 15:21	533371.8896	8085927.7	0	-0.090290789	170	0	male	yes	breeding	15.35055556	2019
OBBB	2019-06-19 15:25	533399.066	8085747.039	1	-0.090290729	170	0	male	yes	breeding	15.42583333	2019
OBBB	2019-06-19 15:30	533631.1377	8085638.858	0	-0.090286622	170	0	male	yes	breeding	15.50611111	2019
OBBB	2019-06-19 15:44	534801.1595	8085287.267	1	-0.080067293	170	0.122019499	male	yes	breeding	15.74111111	2019
OBBB	2019-06-19 15:53	534794.1977	8085774.896	1	-0.027155881	170	0.122019499	male	yes	breeding	15.89166667	2019
OBBB	2019-06-19 15:58	534991.7698	8085947.044	0	0.001058516	170	0.122019499	male	yes	breeding	15.96694444	2019
OBBB	2019-06-19 16:21	535748.34	8086965.143	1	0.101817496	170	0.325225623	male	yes	breeding	16.36611111	2019
OBBB	2019-06-19 16:26	535574.5	8087156.867	1	0.124128032	170	10.41747455	male	yes	breeding	16.44138889	2019
OBBB	2019-06-19 16:31	535691.0362	8087436.788	0	0.237241358	170	0.466967703	male	yes	breeding	16.51861111	2019
OBBB	2019-06-19 16:58	534467.4612	8087499.61	0	-0.05433686	170	5.15612437	male	yes	breeding	16.97027778	2019
OBBB	2019-06-19 17:02	534218.1981	8087535.049	0	-0.083002203	170	0.502784399	male	yes	breeding	17.04555556	2019
OBBB	2019-06-19 17:34	533546.906	8087558.644	1	-0.090290559	170	3.035968206	male	yes	breeding	17.5775	2019
OBBB	2019-06-19 17:43	533000.9004	8087493.077	1	-0.090290789	170	0	male	yes	breeding	17.73111111	2019
OBBB	2019-06-19 17:48	533029.9849	8087685.652	1	-0.090290789	170	0	male	yes	breeding	17.80638889	2019
OBBB	2019-06-19 18:20	534182.0868	8088132.437	1	-0.084963526	170	7.901682028	male	yes	breeding	18.33527778	2019
OBBB	2019-06-19 18:47	534402.5892	8089111.224	0	0.17429047	170	1.524065472	male	yes	breeding	18.78694444	2019
OBBB	2019-06-19 18:51	534459.4833	8089299.658	1	0.26346357	170	0.346008472	male	yes	breeding	18.86222222	2019
OBBB	2019-06-19 18:56	534666.85	8089362.612	0	0.413516815	170	1.144028438	male	yes	breeding	18.94277778	2019
OBBB	2019-06-19 19:23	533431.475	8089356.294	1	0.254458493	170	2.405831958	male	yes	breeding	19.39444444	2019
OBBB	2019-06-19 19:28	533049.0132	8089258.725	0	0.217233355	170	0.508697463	male	yes	breeding	19.46972222	2019
OBBB	2019-06-19 19:33	532769.6039	8089345.348	1	0.059629666	170	0	male	yes	breeding	19.55027778	2019
OBBB	2019-06-19 19:47	532758.1511	8088751.422	1	-0.08704635	170	0	male	yes	breeding	19.785	2019
OBBB	2019-06-19 19:56	532952.5152	8088649.424	1	-0.088517942	170	0	male	yes	breeding	19.93555556	2019
OBBB	2019-06-19 20:15	533028.0023	8087738.424	0	-0.090290789	170	0	male	yes	breeding	20.25944444	2019
OBBB	2019-06-19 20:24	533134.6945	8086962.403	0	-0.090290789	170	0	male	yes	breeding	20.41	2019
OBBB	2019-06-19 20:29	533127.2154	8086820.764	1	-0.090290789	170	0	male	yes	breeding	20.48527778	2019
OBBB	2019-06-19 20:33	533209.2841	8086957.334	1	-0.090290789	170	0	male	yes	breeding	20.56388889	2019
OBBB	2019-06-19 21:00	533223.0198	8086207.454	1	-0.090290789	170	0	male	yes	breeding	21.01555556	2019
OBBB	2019-06-19 21:10	533435.5355	8086375.981	1	-0.090290789	170	0.499762138	male	yes	breeding	21.17138889	2019
OBBB	2019-06-19 21:41	533308.1917	8085869.722	0	-0.090290789	170	0	male	yes	breeding	21.69833333	2019
OBBB	2019-06-19 21:46	533647.3225	8085910.995	0	-0.09028645	170	0	male	yes	breeding	21.78027778	2019
OBBB	2019-06-19 21:51	533763.9926	8085851.626	0	-0.09026538	170	0	male	yes	breeding	21.85555556	2019
OBBB	2019-06-19 22:13	533752.9642	8085855.532	0	-0.090270394	170	0	male	yes	breeding	22.23194444	2019
OBBB	2019-06-19 22:18	533782.2539	8085841.53	0	-0.090259458	170	0	male	yes	breeding	22.31027778	2019
OBBB	2019-06-19 22:23	533769.6134	8085843.545	0	-0.09026538	170	0	male	yes	breeding	22.38555556	2019
OBBB	2019-06-19 22:45	534052.3703	8085816.422	0	-0.089796262	170	0.122019499	male	yes	breeding	22.76194444	2019
OBBB	2019-06-19 22:50	534132.6564	8085675.001	1	-0.089160527	170	0.122019499	male	yes	breeding	22.83722222	2019
OBBB	2019-06-19 22:54	534354.5298	8085683.128	1	-0.084590432	170	0.122019499	male	yes	breeding	22.91444444	2019
OBBB	2019-06-19 22:59	534487.3944	8085765.41	1	-0.079345287	170	0.122019499	male	yes	breeding	22.98972222	2019
OBBB	2019-06-19 23:26	534262.6212	8085640.806	0	-0.087331194	170	0.122019499	male	yes	breeding	23.44138889	2019
OBBB	2019-06-19 23:31	534334.9867	8085797.894	0	-0.085671954	170	0.122019499	male	yes	breeding	23.52027778	2019
OBBB	2019-06-19 23:58	535001.0224	8087061.431	1	-0.072000486	170	15.32594229	male	yes	breeding	23.97194444	2019
OBBB	2019-06-20 0:17	534778.7545	8087828.816	0	0.052981931	171	6.208176839	male	yes	breeding	0.295833333	2019
OBBB	2019-06-20 0:26	534925.5294	8087889.431	1	0.101145434	171	6.208176839	male	yes	breeding	0.446388889	2019
OBBB	2019-06-20 0:31	534940.3775	8087854.928	1	0.101757223	171	6.208176839	male	yes	breeding	0.521666667	2019
OBBB	2019-06-20 0:36	534696.3766	8087593.622	1	-0.002594154	171	6.047509513	male	yes	breeding	0.601944444	2019
OBBB	2019-06-20 1:07	533431.1596	8088440.683	1	-0.090166962	171	1.199103928	male	yes	breeding	1.128888889	2019
OBBB	2019-06-20 1:12	533195.3461	8088401.169	0	-0.090184023	171	1.199103928	male	yes	breeding	1.207222222	2019
OBBB	2019-06-20 1:40	532835.4538	8088841.965	0	-0.081280507	171	0	male	yes	breeding	1.67	2019
OBBB	2019-06-20 1:45	532837.665	8088840.708	0	-0.081280507	171	0	male	yes	breeding	1.751666667	2019
OBBB	2019-06-20 1:49	532838.7553	8088840.905	0	-0.081280507	171	0	male	yes	breeding	1.826944444	2019
OBBB	2019-06-20 2:12	532830.5232	8088842.262	0	-0.081280507	171	0	male	yes	breeding	2.203333333	2019
OBBB	2019-06-20 2:16	532831.1552	8088837.252	0	-0.081280507	171	0	male	yes	breeding	2.281666667	2019
OBBB	2019-06-20 2:44	532828.7486	8088850.221	0	-0.079852548	171	0	male	yes	breeding	2.733333333	2019
OBBB	2019-06-20 2:48	532831.6569	8088840.05	0	-0.081280507	171	0	male	yes	breeding	2.808611111	2019
OBBB	2019-06-20 2:53	532830.9103	8088851.931	0	-0.07928634	171	0	male	yes	breeding	2.887222222	2019
OBBB	2019-06-20 3:24	532822.0836	8088856.068	0	-0.079852548	171	0	male	yes	breeding	3.414166667	2019
OBBB	2019-06-20 3:29	532830.4458	8088846.902	0	-0.081280507	171	0	male	yes	breeding	3.494722222	2019
OBBB	2019-06-20 3:56	532792.8513	8088836.792	0	-0.082792759	171	0	male	yes	breeding	3.946388889	2019
OBBB	2019-06-20 4:01	532771.9318	8088975.726	1	-0.065188739	171	0	male	yes	breeding	4.021666667	2019
OBBB	2019-06-20 4:06	532820.3199	8089093.122	1	-0.012563227	171	0	male	yes	breeding	4.100555556	2019
OBBB	2019-06-20 4:37	533170.467	8089032.61	1	-0.007257618	171	0.508697463	male	yes	breeding	4.6275	2019
OBBB	2019-06-20 5:06	533093.0686	8087679.091	1	-0.090290789	171	0	male	yes	breeding	5.101944444	2019
OBBB	2019-06-20 5:10	533141.9176	8087412.147	1	-0.090290789	171	0	male	yes	breeding	5.180555556	2019
OBBB	2019-06-20 12:19	534351.3993	8087339.889	0	-0.084713609	171	0.630964955	male	yes	breeding	12.325	2019
OBBB	2019-06-20 12:24	534370.4523	8087346.547	0	-0.08411955	171	0.630964955	male	yes	breeding	12.40027778	2019
OBBB	2019-06-20 12:46	534587.2714	8087070.301	1	-0.088414745	171	0.801676041	male	yes	breeding	12.77666667	2019
OBBB	2019-06-20 12:51	534503.9121	8087263.34	1	-0.083617149	171	3.316047214	male	yes	breeding	12.85555556	2019
OBBB	2019-06-20 13:18	535443.5559	8086579.546	1	0.138433287	171	8.968972881	male	yes	breeding	13.30722222	2019
OBBB	2019-06-20 13:22	535262.5193	8086469	1	0.157062375	171	8.968972881	male	yes	breeding	13.3825	2019
OBBB	2019-06-20 13:27	535182.4714	8086164.476	1	0.068356199	171	5.786413313	male	yes	breeding	13.46305556	2019
OBBB	2019-06-20 13:54	535442.2808	8086802.666	1	0.094615313	171	10.95665656	male	yes	breeding	13.915	2019
OBBB	2019-06-20 13:59	535422.2792	8086818.116	1	0.090930535	171	9.412783981	male	yes	breeding	13.99027778	2019
OBBB	2019-06-20 14:04	535516.2248	8086925.42	1	0.079886725	171	10.95665656	male	yes	breeding	14.06916667	2019
OBBB	2019-06-20 14:35	535255.2209	8087580.675	0	0.142566646	171	9.106751203	male	yes	breeding	14.59611111	2019
OBBB	2019-06-20 14:40	535255.7228	8087583.295	1	0.142566646	171	9.106751203	male	yes	breeding	14.67472222	2019
OBBB	2019-06-20 15:07	534440.7757	8086331.371	1	-0.089110492	171	3.591190491	male	yes	breeding	15.12638889	2019
OBBB	2019-06-20 15:17	533843.7547	8086345.763	1	-0.090286666	171	0.499762138	male	yes	breeding	15.28361111	2019
OBBB	2019-06-20 15:21	533528.1534	8086311.171	1	-0.090290737	171	0	male	yes	breeding	15.35888889	2019
OBBB	2019-06-20 15:44	534115.3548	8087338.575	1	-0.089648742	171	11.00069504	male	yes	breeding	15.73527778	2019
OBBB	2019-06-20 18:01	534984.9538	8088058.221	0	0.130270868	171	9.931502876	male	yes	breeding	18.02861111	2019
OBBB	2019-06-20 18:06	535089.5184	8088181.873	0	0.132897636	171	9.931502876	male	yes	breeding	18.10916667	2019
OBBB	2019-06-20 18:33	534775.2645	8089296.467	0	0.426870323	171	1.144028438	male	yes	breeding	18.56083333	2019
OBBB	2019-06-20 18:38	534612.5213	8089433.998	1	0.390801869	171	0.571591454	male	yes	breeding	18.63611111	2019
OBBB	2019-06-20 18:42	534368.3191	8089256.035	1	0.284033506	171	0.346008472	male	yes	breeding	18.715	2019
OBBB	2019-06-20 18:47	534147.7127	8089229.69	0	0.292200273	171	5.069896517	male	yes	breeding	18.79027778	2019
OBBB	2019-06-20 19:52	532893.273	8089148.261	1	0.037102428	171	0	male	yes	breeding	19.87027778	2019
OBBB	2019-06-20 20:19	533514.4818	8089558.353	1	0.372025614	171	6.736505207	male	yes	breeding	20.32194444	2019
OBBB	2019-06-20 20:24	533312.0912	8089588.564	0	0.327603322	171	7.509631739	male	yes	breeding	20.40388889	2019
OBBB	2019-06-20 20:56	532929.703	8089194.803	0	0.103210575	171	0	male	yes	breeding	20.93722222	2019
OBBB	2019-06-20 21:18	533288.4922	8088169.384	1	-0.090285974	171	1.723228522	male	yes	breeding	21.31361111	2019
OBBB	2019-06-20 21:23	533248.8106	8088120.181	0	-0.090287736	171	1.723228522	male	yes	breeding	21.38888889	2019
OBBB	2019-06-20 21:28	533158.0098	8087724.99	1	-0.090290789	171	2.654250069	male	yes	breeding	21.46777778	2019
OBBB	2019-06-20 21:32	533102.3544	8087419.85	1	-0.090290789	171	0	male	yes	breeding	21.54305556	2019
OBBB	2019-06-20 21:59	533065.6538	8086277.696	0	-0.090290789	171	0	male	yes	breeding	21.99472222	2019
OBBB	2019-06-20 22:04	532957.2849	8086269.554	1	-0.090290789	171	0	male	yes	breeding	22.07638889	2019
OBBB	2019-06-20 22:31	534241.3605	8085570.895	0	-0.08783379	171	0.122019499	male	yes	breeding	22.52805556	2019
OBBB	2019-06-20 22:36	534269.9348	8085472.284	1	-0.08787164	171	0.122019499	male	yes	breeding	22.615	2019
OBBB	2019-06-20 23:04	534488.2147	8086157.036	1	-0.086492699	171	3.591190491	male	yes	breeding	23.06666667	2019
OBBB	2019-06-20 23:08	534577.4489	8086350.132	1	-0.086501469	171	3.591190491	male	yes	breeding	23.14833333	2019
OBBB	2019-06-20 23:36	534331.9278	8085564.47	1	-0.085478506	171	0.122019499	male	yes	breeding	23.6	2019
OBBB	2019-06-20 23:40	534283.7825	8085527.194	1	-0.086976779	171	0.122019499	male	yes	breeding	23.67861111	2019
OBBB	2019-06-20 23:45	534330.1066	8085543.062	1	-0.086152133	171	0.122019499	male	yes	breeding	23.75388889	2019
OBBB	2019-06-21 0:07	534190.3684	8085539.696	0	-0.088655818	172	0.122019499	male	yes	breeding	0.130277778	2019
OBBB	2019-06-21 0:12	534181.5531	8085542.154	0	-0.088849036	172	0.122019499	male	yes	breeding	0.205555556	2019
OBBB	2019-06-21 0:17	534198.4182	8085549.699	0	-0.08858066	172	0.122019499	male	yes	breeding	0.283888889	2019
OBBB	2019-06-21 0:21	534184.2538	8085544.611	1	-0.088849036	172	0.122019499	male	yes	breeding	0.362222222	2019
OBBB	2019-06-21 0:44	535013.8033	8085910.059	1	0.001949937	172	0.122019499	male	yes	breeding	0.738611111	2019
OBBB	2019-06-21 0:48	534819.4206	8085960.727	0	-0.032235699	172	0.122019499	male	yes	breeding	0.813888889	2019
OBBB	2019-06-21 0:53	534496.3199	8085881.789	1	-0.07992199	172	0.122019499	male	yes	breeding	0.894444444	2019
OBBB	2019-06-21 1:20	533240.8179	8086289.568	0	-0.090290789	172	0	male	yes	breeding	1.346111111	2019
OBBB	2019-06-21 1:25	533242.1605	8086339.796	1	-0.090290789	172	0	male	yes	breeding	1.421388889	2019
OBBB	2019-06-21 1:30	533186.4859	8086261.686	0	-0.090290789	172	0	male	yes	breeding	1.501944444	2019
OBBB	2019-06-21 1:34	533372.2703	8086811.143	0	-0.090290789	172	0.499762138	male	yes	breeding	1.578055556	2019
OBBB	2019-06-21 1:57	533357.7186	8087217.566	1	-0.090290789	172	3.035968206	male	yes	breeding	1.954444444	2019
OBBB	2019-06-21 2:01	533364.7051	8087322.559	0	-0.090290789	172	3.035968206	male	yes	breeding	2.029722222	2019
OBBB	2019-06-21 2:06	533527.5273	8087603.321	0	-0.090290522	172	2.654250069	male	yes	breeding	2.110277778	2019
OBBB	2019-06-21 2:11	533541.1726	8087541.633	1	-0.090290622	172	3.035968206	male	yes	breeding	2.186388889	2019
OBBB	2019-06-21 2:33	533469.3162	8087999.328	0	-0.090289296	172	1.723228522	male	yes	breeding	2.562777778	2019
OBBB	2019-06-21 2:38	533526.6251	8088267.143	1	-0.090273959	172	1.723228522	male	yes	breeding	2.638055556	2019
OBBB	2019-06-21 2:43	533882.4506	8088427.57	0	-0.089752256	172	5.301101218	male	yes	breeding	2.716666667	2019
OBBB	2019-06-21 3:10	534608.4565	8089105.161	1	0.151620956	172	1.524065472	male	yes	breeding	3.168333333	2019
OBBB	2019-06-21 3:19	534639.9304	8089089.169	0	0.158640402	172	1.524065472	male	yes	breeding	3.329166667	2019
OBBB	2019-06-21 3:46	534654.8047	8089052.423	0	0.132841734	172	1.524065472	male	yes	breeding	3.780833333	2019
OBBB	2019-06-21 3:51	534645.9782	8089118.652	0	0.181353699	172	1.524065472	male	yes	breeding	3.861388889	2019
OBBB	2019-06-21 4:18	534802.1594	8088456.257	1	0.040186311	172	1.540439054	male	yes	breeding	4.313055556	2019
OBBB	2019-06-21 4:23	534662.6724	8088139.356	1	0.002074037	172	14.89755265	male	yes	breeding	4.388333333	2019
OBBB	2019-06-21 4:28	534723.3585	8087585.362	1	-0.000241088	172	6.047509513	male	yes	breeding	4.467222222	2019
OBBB	2019-06-21 4:55	535365.3154	8086939.263	1	0.047687667	172	9.412783981	male	yes	breeding	4.918888889	2019
OBBB	2019-06-21 4:59	535007.801	8086741.533	0	-0.04203261	172	9.412783981	male	yes	breeding	4.994166667	2019
OBBB	2019-06-21 5:04	535011.6429	8086741.222	1	-0.04203261	172	9.412783981	male	yes	breeding	5.072777778	2019
OBBB	2019-06-21 5:31	534612.6984	8085996.694	1	-0.07518611	172	0.122019499	male	yes	breeding	5.524444444	2019
OBBB	2019-06-21 5:35	534645.8911	8085979.247	0	-0.070364623	172	0.122019499	male	yes	breeding	5.599722222	2019
OBBB	2019-06-21 5:40	534548.0544	8085932.344	1	-0.078100175	172	0.122019499	male	yes	breeding	5.678611111	2019
OBBB	2019-06-21 5:45	534515.2589	8085927.117	1	-0.080090139	172	0.122019499	male	yes	breeding	5.753888889	2019
OBBB	2019-06-21 6:07	534706.5456	8085553.926	0	-0.057365003	172	0.122019499	male	yes	breeding	6.130277778	2019
OBBB	2019-06-21 6:12	534442.3715	8085550.041	1	-0.082025624	172	0.122019499	male	yes	breeding	6.205555556	2019
OBBB	2019-06-21 6:16	534334.8647	8085458.72	1	-0.086554018	172	0.122019499	male	yes	breeding	6.282777778	2019
OBBB	2019-06-21 6:53	534259.0018	8085975.274	0	-0.088627614	172	0.122019499	male	yes	breeding	6.888611111	2019
OBBB	2019-06-21 7:20	534245.7643	8085948.446	0	-0.08868178	172	0.122019499	male	yes	breeding	7.340277778	2019
OBBB	2019-06-21 7:29	534247.2853	8085987.153	0	-0.088934379	172	0.122019499	male	yes	breeding	7.495555556	2019
OBBB	2019-06-21 7:34	534285.9049	8085909.536	0	-0.087837146	172	0.122019499	male	yes	breeding	7.570833333	2019
OBBB	2019-06-21 7:56	534246.1292	8085959.051	0	-0.088809362	172	0.122019499	male	yes	breeding	7.947222222	2019
OBBB	2019-06-21 8:01	534259.1986	8085995.36	0	-0.088766541	172	0.122019499	male	yes	breeding	8.0225	2019
OBBB	2019-06-21 8:06	534247.156	8085994.593	0	-0.088934379	172	0.122019499	male	yes	breeding	8.1	2019
OBBB	2019-06-21 8:10	534247.8084	8085988.468	0	-0.088934379	172	0.122019499	male	yes	breeding	8.175277778	2019
OBBB	2019-06-21 8:37	534277.7692	8085936.171	0	-0.088268692	172	0.122019499	male	yes	breeding	8.626944444	2019
OBBB	2019-06-21 8:42	534292.5702	8085936.061	0	-0.088023886	172	0.122019499	male	yes	breeding	8.704166667	2019
OBBB	2019-06-21 8:46	534313.2822	8085911.128	0	-0.08753434	172	0.122019499	male	yes	breeding	8.779444444	2019
OBBB	2019-06-21 9:09	534315.8494	8085921.214	0	-0.087203851	172	0.122019499	male	yes	breeding	9.155833333	2019
OBBB	2019-06-21 9:13	534320.2156	8085922.227	0	-0.087203851	172	0.122019499	male	yes	breeding	9.231111111	2019
OBBB	2019-06-21 9:18	534294.3692	8085927.166	0	-0.087837146	172	0.122019499	male	yes	breeding	9.31	2019
OBBB	2019-06-21 9:23	534298.1371	8085962.566	0	-0.08820523	172	0.122019499	male	yes	breeding	9.385277778	2019
OBBB	2019-06-21 9:54	534309.9739	8085943.805	0	-0.087752213	172	0.122019499	male	yes	breeding	9.914166667	2019
OBBB	2019-06-21 9:59	534290.7911	8085912.232	0	-0.087837146	172	0.122019499	male	yes	breeding	9.989444444	2019
OBBB	2019-06-21 10:26	534290.5422	8085926.542	0	-0.087837146	172	0.122019499	male	yes	breeding	10.44111111	2019
OBBB	2019-06-21 10:31	534314.1946	8085953.172	0	-0.087752213	172	0.122019499	male	yes	breeding	10.51833333	2019
OBBB	2019-06-21 10:35	534263.9209	8085912.88	0	-0.088336597	172	0.122019499	male	yes	breeding	10.59361111	2019
OBBB	2019-06-21 10:53	534273.684	8085918.807	0	-0.088103545	172	0.122019499	male	yes	breeding	10.89472222	2019
OBBB	2019-06-21 11:07	534149.1081	8085959.421	0	-0.089565818	172	0.122019499	male	yes	breeding	11.12361111	2019
OBBB	2019-06-21 11:11	534130.416	8085962.623	0	-0.089650803	172	0.122019499	male	yes	breeding	11.19888889	2019
OBBB	2019-06-21 11:39	534268.2228	8085917.786	0	-0.088103545	172	0.122019499	male	yes	breeding	11.65055556	2019
OBBB	2019-06-21 11:43	534291.9605	8085907.968	0	-0.087647659	172	0.122019499	male	yes	breeding	11.72944444	2019
OBBB	2019-06-21 12:10	534261.2922	8085906.509	0	-0.088196037	172	0.122019499	male	yes	breeding	12.18111111	2019
OBBB	2019-06-21 12:15	534277.0945	8085911.804	1	-0.088103545	172	0.122019499	male	yes	breeding	12.25638889	2019
OBBB	2019-06-21 12:20	534154.3402	8086037.052	1	-0.089671785	172	0.122019499	male	yes	breeding	12.33361111	2019
OBBB	2019-06-21 12:24	534308.1532	8086016.852	1	-0.088335151	172	0.122019499	male	yes	breeding	12.40888889	2019
OBBB	2019-06-21 12:47	535302.6737	8086582.785	1	0.154279194	172	8.968972881	male	yes	breeding	12.78527778	2019
OBBB	2019-06-21 12:51	535194.4607	8086751.174	0	0.050163254	172	9.412783981	male	yes	breeding	12.86055556	2019
OBBB	2019-06-21 12:56	535080.5322	8086964.663	1	-0.057594788	172	9.412783981	male	yes	breeding	12.93777778	2019
OBBB	2019-06-21 13:00	535054.5223	8086948.58	1	-0.061147113	172	9.412783981	male	yes	breeding	13.01305556	2019
OBBB	2019-06-21 14:24	534176.5336	8088294.497	1	-0.085587923	172	5.176104577	male	yes	breeding	14.40555556	2019
OBBB	2019-06-21 14:28	534218.5988	8088331.108	1	-0.083535233	172	5.176104577	male	yes	breeding	14.48083333	2019
OBBB	2019-06-21 14:33	534021.8996	8088467.541	1	-0.088392464	172	0.999032872	male	yes	breeding	14.55944444	2019
OBBB	2019-06-21 14:38	534009.758	8088631.517	0	-0.086501365	172	1.95892673	male	yes	breeding	14.63472222	2019
OBBB	2019-06-21 15:00	534533.803	8089336.474	0	0.279637215	172	1.144028438	male	yes	breeding	15.01111111	2019
OBBB	2019-06-21 15:09	534913.0785	8089115.753	1	0.231197081	172	2.320038417	male	yes	breeding	15.16472222	2019
OBBB	2019-06-21 15:14	534931.9283	8088917.112	1	0.121890647	172	5.10693437	male	yes	breeding	15.24	2019
OBBB	2019-06-21 15:36	534695.702	8088843.391	0	0.075200467	172	2.269653518	male	yes	breeding	15.61638889	2019
OBBB	2019-06-21 15:41	534696.0831	8088852.881	0	0.082207555	172	2.269653518	male	yes	breeding	15.69166667	2019
OBBB	2019-06-21 15:46	534697.3008	8088845.84	0	0.075200467	172	2.269653518	male	yes	breeding	15.77	2019
OBBB	2019-06-21 16:13	535434.1432	8087711.636	1	0.210741586	172	8.511997476	male	yes	breeding	16.22166667	2019
OBBB	2019-06-21 16:17	535520.9059	8087425.166	0	0.156994636	172	10.33385463	male	yes	breeding	16.29694444	2019
OBBB	2019-06-21 16:22	535627.6493	8087155.975	1	0.137749259	172	10.41747455	male	yes	breeding	16.37416667	2019
OBBB	2019-06-21 16:54	534931.3387	8086047.691	1	-0.00661892	172	0.122019499	male	yes	breeding	16.90111111	2019
OBBB	2019-06-21 16:58	534783.1819	8085902.26	1	-0.036027603	172	0.122019499	male	yes	breeding	16.97944444	2019
OBBB	2019-06-21 17:03	534812.8335	8085650.824	0	-0.030403054	172	0.122019499	male	yes	breeding	17.05472222	2019
OBBB	2019-06-21 17:30	534389.762	8085234.495	1	-0.088818532	172	0.122019499	male	yes	breeding	17.50638889	2019
OBBB	2019-06-21 17:35	534430.6472	8085499.25	1	-0.082822503	172	0.122019499	male	yes	breeding	17.58527778	2019
OBBB	2019-06-21 18:06	533227.6942	8085865.195	1	-0.090290789	172	0	male	yes	breeding	18.11222222	2019
OBBB	2019-06-21 18:11	533363.1479	8086023.122	1	-0.090290789	172	0	male	yes	breeding	18.19444444	2019
OBBB	2019-06-21 18:38	533654.4367	8087162.924	1	-0.090290789	172	7.488215717	male	yes	breeding	18.64611111	2019
OBBB	2019-06-21 18:43	533507.7925	8087250.237	1	-0.090290789	172	3.035968206	male	yes	breeding	18.72444444	2019
OBBB	2019-06-21 18:47	533316.9371	8087232.306	0	-0.090290789	172	3.035968206	male	yes	breeding	18.79972222	2019
OBBB	2019-06-21 19:15	533459.4123	8088646.261	0	-0.08868974	172	1.199103928	male	yes	breeding	19.25138889	2019
OBBB	2019-06-21 19:39	533635.7712	8089248.206	0	0.246401458	172	0.346185559	male	yes	breeding	19.65055556	2019
OBBB	2019-06-21 19:43	533631.4467	8089244.975	0	0.246401458	172	0.346185559	male	yes	breeding	19.72583333	2019
OBBB	2019-06-21 19:48	533620.5391	8089242.925	0	0.239966959	172	0.346185559	male	yes	breeding	19.80472222	2019
OBBB	2019-06-21 20:15	533623.1874	8089247.991	0	0.239966959	172	0.346185559	male	yes	breeding	20.25638889	2019
OBBB	2019-06-21 20:19	533465.4941	8089318.57	1	0.224191489	172	2.405831958	male	yes	breeding	20.33166667	2019
OBBB	2019-06-21 20:24	533366.4253	8089288.069	1	0.204522991	172	0.508697463	male	yes	breeding	20.41027778	2019
OBBB	2019-06-21 20:51	534382.1867	8089026.074	1	0.089842222	172	1.524065472	male	yes	breeding	20.86194444	2019
OBBB	2019-06-21 20:56	534241.9925	8088843.064	0	-0.049660139	172	1.95892673	male	yes	breeding	20.93722222	2019
OBBB	2019-06-21 21:00	534394.4236	8088419.714	0	-0.066297932	172	5.176104577	male	yes	breeding	21.01611111	2019
OBBB	2019-06-21 21:32	534916.4687	8087659.255	1	0.042351459	172	6.047509513	male	yes	breeding	21.54305556	2019
OBBB	2019-06-21 21:37	534754.4631	8087715.89	0	0.035189391	172	6.047509513	male	yes	breeding	21.62361111	2019
OBBB	2019-06-21 22:37	534903.8287	8085527.284	0	-0.040402767	172	0.122019499	male	yes	breeding	22.625	2019
OBBB	2019-06-21 22:42	534854.1615	8085545.741	1	-0.042392627	172	0.122019499	male	yes	breeding	22.70361111	2019
OBBB	2019-06-21 23:45	534087.5691	8085524.35	1	-0.089544416	172	0.122019499	male	yes	breeding	23.76083333	2019
OBBB	2019-06-21 23:50	533924.8023	8085584.757	1	-0.090112451	172	0	male	yes	breeding	23.83611111	2019
OBBB	2019-06-21 23:54	533862.0085	8085761.631	1	-0.090194967	172	0	male	yes	breeding	23.915	2019
OBBB	2019-06-22 0:26	533253.7027	8086142.882	1	-0.090290789	173	0	male	yes	breeding	0.441944444	2019
OBBB	2019-06-22 0:31	533498.5841	8086567.645	1	-0.090290789	173	0.499762138	male	yes	breeding	0.520833333	2019
OBBB	2019-06-22 1:07	534304.6505	8087539.532	0	-0.076593926	173	0.502784399	male	yes	breeding	1.128333333	2019
OBBB	2019-06-22 1:34	534308.5424	8087536.253	0	-0.076593926	173	0.502784399	male	yes	breeding	1.58	2019
OBBB	2019-06-22 1:39	534307.3741	8087540.505	0	-0.076593926	173	0.502784399	male	yes	breeding	1.655277778	2019
OBBB	2019-06-22 1:44	534299.7585	8087537.405	0	-0.076593926	173	0.502784399	male	yes	breeding	1.734166667	2019
OBBB	2019-06-22 2:11	534311.3696	8087531.092	0	-0.076593926	173	0.502784399	male	yes	breeding	2.185833333	2019
OBBB	2019-06-22 2:15	534307.3158	8087543.852	0	-0.076593926	173	0.502784399	male	yes	breeding	2.261111111	2019
OBBB	2019-06-22 2:20	534313.9019	8087543.04	0	-0.076593926	173	0.502784399	male	yes	breeding	2.338333333	2019
OBBB	2019-06-22 2:47	534315.0735	8087538.598	0	-0.07463525	173	0.502784399	male	yes	breeding	2.79	2019
OBBB	2019-06-22 2:51	534323.1208	8087548.222	0	-0.072440539	173	0.502784399	male	yes	breeding	2.865277778	2019
OBBB	2019-06-22 2:56	534309.1881	8087530.685	0	-0.076593926	173	0.502784399	male	yes	breeding	2.944166667	2019
OBBB	2019-06-22 3:23	534300.2003	8087543.549	0	-0.076593926	173	0.502784399	male	yes	breeding	3.395833333	2019
OBBB	2019-06-22 3:28	534309.633	8087536.461	0	-0.076593926	173	0.502784399	male	yes	breeding	3.471111111	2019
OBBB	2019-06-22 3:37	534313.9311	8087541.367	0	-0.076593926	173	0.502784399	male	yes	breeding	3.624722222	2019
OBBB	2019-06-22 4:00	534311.7885	8087538.541	0	-0.076593926	173	0.502784399	male	yes	breeding	4.001111111	2019
OBBB	2019-06-22 4:04	534331.2717	8087551.9	0	-0.069863875	173	0.502784399	male	yes	breeding	4.076388889	2019
OBBB	2019-06-22 4:09	534310.0456	8087544.278	0	-0.076593926	173	0.502784399	male	yes	breeding	4.153055556	2019
OBBB	2019-06-22 4:13	534291.491	8087540.418	0	-0.078301506	173	0.502784399	male	yes	breeding	4.228333333	2019
OBBB	2019-06-22 4:36	534531.7556	8087612.117	1	-0.018900867	173	5.15612437	male	yes	breeding	4.604722222	2019
OBBB	2019-06-22 4:40	534538.8055	8087616.145	1	-0.018900867	173	5.15612437	male	yes	breeding	4.68	2019
OBBB	2019-06-22 4:45	534612.7754	8087769.738	1	0.020503826	173	6.208176839	male	yes	breeding	4.757222222	2019
OBBB	2019-06-22 4:49	534452.5058	8087884.823	1	-0.028311734	173	5.852017498	male	yes	breeding	4.8325	2019
OBBB	2019-06-22 5:17	534743.8251	8089372.527	1	0.532232679	173	1.144028438	male	yes	breeding	5.284166667	2019
OBBB	2019-06-22 5:21	534605.4909	8089273.77	0	0.270425026	173	1.144028438	male	yes	breeding	5.364722222	2019
OBBB	2019-06-22 5:48	533020.4094	8089006.835	1	-0.025305041	173	0.508697463	male	yes	breeding	5.816388889	2019
OBBB	2019-06-22 5:53	533210.9602	8088903.125	0	-0.063360672	173	0.784422957	male	yes	breeding	5.891666667	2019
OBBB	2019-06-22 5:58	533095.263	8088818.615	0	-0.080798981	173	0	male	yes	breeding	5.968888889	2019
OBBB	2019-06-22 6:34	533742.3429	8087723.022	1	-0.090265474	173	4.196778474	male	yes	breeding	6.578055556	2019
OBBB	2019-06-22 7:01	534304.6732	8087538.227	0	-0.076593926	173	0.502784399	male	yes	breeding	7.029722222	2019
OBBB	2019-06-22 7:06	534299.7263	8087539.257	0	-0.076593926	173	0.502784399	male	yes	breeding	7.108611111	2019
OBBB	2019-06-22 7:11	534307.3352	8087542.736	0	-0.076593926	173	0.502784399	male	yes	breeding	7.183888889	2019
OBBB	2019-06-22 7:33	534306.2866	8087539.929	0	-0.076593926	173	0.502784399	male	yes	breeding	7.560277778	2019
OBBB	2019-06-22 7:38	534310.2173	8087534.419	0	-0.076593926	173	0.502784399	male	yes	breeding	7.635555556	2019
OBBB	2019-06-22 7:42	534313.3533	8087543.031	0	-0.076593926	173	0.502784399	male	yes	breeding	7.714444444	2019
OBBB	2019-06-22 8:09	534313.7561	8087551.405	1	-0.074726647	173	0.502784399	male	yes	breeding	8.166111111	2019
OBBB	2019-06-22 8:14	534304.3836	8087523.539	0	-0.076593926	173	0.502784399	male	yes	breeding	8.241388889	2019
OBBB	2019-06-22 8:19	534314.9634	8087544.922	0	-0.07463525	173	0.502784399	male	yes	breeding	8.321944444	2019
OBBB	2019-06-22 8:46	534310.2173	8087534.419	0	-0.076593926	173	0.502784399	male	yes	breeding	8.773611111	2019
OBBB	2019-06-22 8:50	534306.3221	8087537.888	0	-0.076593926	173	0.502784399	male	yes	breeding	8.848888889	2019
OBBB	2019-06-22 8:55	534310.1039	8087540.932	0	-0.076593926	173	0.502784399	male	yes	breeding	8.926111111	2019
OBBB	2019-06-22 9:00	534309.1363	8087533.663	0	-0.076593926	173	0.502784399	male	yes	breeding	9.001388889	2019
OBBB	2019-06-22 9:27	534305.7801	8087537.688	0	-0.076593926	173	0.502784399	male	yes	breeding	9.453055556	2019
OBBB	2019-06-22 9:31	534309.5327	8087542.217	0	-0.076593926	173	0.502784399	male	yes	breeding	9.531388889	2019
OBBB	2019-06-22 10:08	534312.9472	8087534.846	0	-0.076593926	173	0.502784399	male	yes	breeding	10.13722222	2019
OBBB	2019-06-22 11:11	534312.1881	8087547.105	1	-0.074726647	173	0.502784399	male	yes	breeding	11.19416667	2019
OBBB	2019-06-22 11:16	534303.9756	8087546.962	0	-0.074726647	173	0.502784399	male	yes	breeding	11.26944444	2019
OBBB	2019-06-22 11:20	534308.9031	8087547.048	0	-0.074726647	173	0.502784399	male	yes	breeding	11.34833333	2019
OBBB	2019-06-22 11:48	534308.2865	8087550.942	0	-0.074726647	173	0.502784399	male	yes	breeding	11.8	2019
OBBB	2019-06-22 11:52	534311.5748	8087550.81	0	-0.074726647	173	0.502784399	male	yes	breeding	11.87527778	2019
OBBB	2019-06-22 11:57	534308.8156	8087552.067	0	-0.074726647	173	0.502784399	male	yes	breeding	11.95361111	2019
OBBB	2019-06-22 12:01	534312.5391	8087558.268	0	-0.074726647	173	0.502784399	male	yes	breeding	12.02888889	2019
OBBB	2019-06-22 12:33	534417.8996	8087483.681	0	-0.066749086	173	5.15612437	male	yes	breeding	12.55777778	2019
OBBB	2019-06-22 12:37	534833.7122	8087600.889	1	0.013663294	173	6.047509513	male	yes	breeding	12.63305556	2019
OBBB	2019-06-22 13:05	535018.7471	8086680.542	1	-0.020762428	173	10.56218435	male	yes	breeding	13.08472222	2019
OBBB	2019-06-22 13:09	535013.3412	8086676.363	1	-0.022723989	173	10.56218435	male	yes	breeding	13.16305556	2019
OBBB	2019-06-22 13:41	534459.3155	8086336.716	0	-0.088946341	173	3.591190491	male	yes	breeding	13.69	2019
OBBB	2019-06-22 13:46	534587.1148	8086673.666	1	-0.089267653	173	3.591190491	male	yes	breeding	13.76888889	2019
OBBB	2019-06-22 13:50	534594.8174	8086859.008	0	-0.089512195	173	4.848337842	male	yes	breeding	13.84416667	2019
OBBB	2019-06-22 17:06	534298.3732	8087554.116	0	-0.076751076	173	0.502784399	male	yes	breeding	17.11083333	2019
OBBB	2019-06-22 18:15	535419.5238	8087976.355	1	0.15754337	173	4.78296188	male	yes	breeding	18.25361111	2019
OBBB	2019-06-22 18:19	535298.7	8087660.491	0	0.193876318	173	9.106751203	male	yes	breeding	18.32888889	2019
OBBB	2019-06-22 18:24	535347.9256	8087450.315	1	0.116156043	173	10.41747455	male	yes	breeding	18.40722222	2019
OBBB	2019-06-22 18:28	535220.9901	8087228.614	1	-0.018862665	173	15.32594229	male	yes	breeding	18.4825	2019
OBBB	2019-06-22 18:51	535046.5894	8086624.694	1	0.007446967	173	10.56218435	male	yes	breeding	18.85888889	2019
OBBB	2019-06-22 18:56	534827.1132	8086455.868	1	-0.064699065	173	5.786413313	male	yes	breeding	18.93416667	2019
OBBB	2019-06-22 19:00	534660.0681	8086357.53	1	-0.082668846	173	3.591190491	male	yes	breeding	19.0125	2019
OBBB	2019-06-22 19:05	534609.841	8086097.057	1	-0.079045197	173	3.591190491	male	yes	breeding	19.08777778	2019
OBBB	2019-06-22 19:32	533657.8905	8085773.577	1	-0.090285033	173	0	male	yes	breeding	19.53944444	2019
OBBB	2019-06-22 19:37	533452.9172	8085771.572	1	-0.090290618	173	0	male	yes	breeding	19.62805556	2019
OBBB	2019-06-22 20:00	533121.7554	8086754.478	1	-0.090290789	173	0	male	yes	breeding	20.00444444	2019
OBBB	2019-06-22 20:04	533167.2827	8087109.286	1	-0.090290789	173	0	male	yes	breeding	20.07972222	2019
OBBB	2019-06-22 20:10	533137.2999	8087491.284	1	-0.090290789	173	0	male	yes	breeding	20.16972222	2019
OBBB	2019-06-22 20:32	533103.024	8088324.685	1	-0.090229284	173	0	male	yes	breeding	20.54611111	2019
OBBB	2019-06-22 20:37	533425.1359	8088698.674	1	-0.087644799	173	1.199103928	male	yes	breeding	20.62138889	2019
OBBB	2019-06-22 20:42	533204.639	8088758.726	0	-0.08493564	173	1.199103928	male	yes	breeding	20.70027778	2019
OBBB	2019-06-22 21:13	534662.5485	8089140.89	0	0.203770585	173	1.524065472	male	yes	breeding	21.22722222	2019
OBBB	2019-06-22 21:18	534315.3007	8089064.514	1	0.153327095	173	1.393664004	male	yes	breeding	21.30555556	2019
OBBB	2019-06-22 21:22	533940.8047	8088916.325	0	-0.059804045	173	1.393664004	male	yes	breeding	21.38083333	2019
OBBB	2019-06-22 21:49	532923.8248	8089251.784	1	0.148933224	173	0	male	yes	breeding	21.8325	2019
OBBB	2019-06-22 21:54	533030.8036	8089398.248	1	0.265155846	173	0.508697463	male	yes	breeding	21.91138889	2019
OBBB	2019-06-22 22:03	532989.0564	8089049.085	1	-0.001794544	173	0.508697463	male	yes	breeding	22.06194444	2019
OBBB	2019-06-22 22:21	533498.5752	8088628.708	1	-0.088964556	173	1.199103928	male	yes	breeding	22.36305556	2019
OBBB	2019-06-22 22:26	533948.2815	8088673.232	1	-0.08721953	173	1.95892673	male	yes	breeding	22.43833333	2019
OBBB	2019-06-22 22:31	534304.2101	8088821.655	1	-0.042919202	173	1.95892673	male	yes	breeding	22.51694444	2019
OBBB	2019-06-22 22:40	534598.6673	8089319.394	1	0.310998357	173	1.144028438	male	yes	breeding	22.6675	2019
OBBB	2019-06-22 22:58	534409.7265	8088233.29	0	-0.067760844	173	6.096547006	male	yes	breeding	22.96861111	2019
OBBB	2019-06-22 23:07	534204.6095	8088317.109	1	-0.08432274	173	5.176104577	male	yes	breeding	23.12222222	2019
OBBB	2019-06-22 23:11	534135.1508	8088250.077	0	-0.087127176	173	5.176104577	male	yes	breeding	23.1975	2019
OBBB	2019-06-22 23:38	533293.4152	8086646.918	0	-0.090290789	173	0.499762138	male	yes	breeding	23.64916667	2019
OBBB	2019-06-22 23:43	533296.547	8086785.875	0	-0.090290789	173	0.499762138	male	yes	breeding	23.72972222	2019
OBBB	2019-06-22 23:48	533592.1006	8086770.999	0	-0.090290789	173	0.499762138	male	yes	breeding	23.805	2019
OBBB	2019-06-23 0:15	533685.1314	8086873.368	0	-0.090290789	174	7.488215717	male	yes	breeding	0.256666667	2019
OBBB	2019-06-23 0:20	533685.7407	8086869.841	0	-0.090290789	174	7.488215717	male	yes	breeding	0.333888889	2019
OBBB	2019-06-23 0:51	533684.7417	8086864.246	0	-0.090290789	174	7.488215717	male	yes	breeding	0.860833333	2019
OBBB	2019-06-23 0:56	533683.9737	8086877.063	1	-0.090290789	174	7.488215717	male	yes	breeding	0.939166667	2019
OBBB	2019-06-23 1:00	533810.5272	8086908.987	1	-0.090290789	174	7.488215717	male	yes	breeding	1.014444444	2019
OBBB	2019-06-23 1:23	534720.0204	8086376.068	1	-0.079776954	174	5.786413313	male	yes	breeding	1.390833333	2019
OBBB	2019-06-23 1:27	534710.2479	8086370.876	1	-0.079776954	174	5.786413313	male	yes	breeding	1.466111111	2019
OBBB	2019-06-23 1:32	534723.0304	8086360.68	0	-0.079089507	174	5.786413313	male	yes	breeding	1.545	2019
OBBB	2019-06-23 1:59	534361.7943	8085675.077	0	-0.084590432	174	0.122019499	male	yes	breeding	1.996666667	2019
OBBB	2019-06-23 2:09	534110.331	8085634.639	0	-0.089302848	174	0.122019499	male	yes	breeding	2.150277778	2019
OBBB	2019-06-23 2:32	533505.905	8085685.637	1	-0.090290307	174	0	male	yes	breeding	2.537777778	2019
OBBB	2019-06-23 2:36	533383.0264	8086079.065	0	-0.090290789	174	0	male	yes	breeding	2.613055556	2019
OBBB	2019-06-23 2:41	533144.1051	8086109.619	1	-0.090290789	174	0	male	yes	breeding	2.691944444	2019
OBBB	2019-06-23 3:13	534625.3363	8086961.631	1	-0.089008615	174	0.801676041	male	yes	breeding	3.218888889	2019
OBBB	2019-06-23 3:17	534742.3584	8087098.134	0	-0.084914963	174	2.634105655	male	yes	breeding	3.297222222	2019
OBBB	2019-06-23 3:22	534965.2398	8087194.681	1	-0.067990431	174	15.32594229	male	yes	breeding	3.3725	2019
OBBB	2019-06-23 3:54	535172.4058	8087587.384	0	0.101933144	174	9.106751203	male	yes	breeding	3.903055556	2019
OBBB	2019-06-23 4:21	535147.6516	8087562.764	0	0.073532964	174	9.106751203	male	yes	breeding	4.354722222	2019
OBBB	2019-06-23 4:30	535123.7087	8087554.159	0	0.067005646	174	11.18072316	male	yes	breeding	4.507222222	2019
OBBB	2019-06-23 4:57	535218.5544	8087579.283	0	0.127601762	174	9.106751203	male	yes	breeding	4.958888889	2019
OBBB	2019-06-23 5:02	535219.9476	8087593.254	0	0.127601762	174	9.106751203	male	yes	breeding	5.034166667	2019
OBBB	2019-06-23 5:06	535227.6945	8087558.058	0	0.113365723	174	9.106751203	male	yes	breeding	5.111388889	2019
OBBB	2019-06-23 5:11	535208.8295	8087602.349	0	0.132477571	174	9.106751203	male	yes	breeding	5.186666667	2019
OBBB	2019-06-23 5:38	535254.2196	8087606.14	0	0.155043948	174	9.106751203	male	yes	breeding	5.638333333	2019
OBBB	2019-06-23 5:43	535248.1289	8087579.254	0	0.142566646	174	9.106751203	male	yes	breeding	5.723333333	2019
OBBB	2019-06-23 6:15	535263.9912	8087610.957	0	0.16227	174	9.106751203	male	yes	breeding	6.253888889	2019
OBBB	2019-06-23 6:42	535671.7593	8087442.575	0	0.23103279	174	0.466967703	male	yes	breeding	6.705555556	2019
OBBB	2019-06-23 6:46	535568.4751	8087672.408	0	0.198362988	174	10.33385463	male	yes	breeding	6.780833333	2019
OBBB	2019-06-23 6:51	535063.661	8087758.38	0	0.12110401	174	6.438162395	male	yes	breeding	6.859722222	2019
OBBB	2019-06-23 7:18	534243.2165	8087639.623	0	-0.078494535	174	0.502784399	male	yes	breeding	7.311388889	2019
OBBB	2019-06-23 7:23	534250.5869	8087625.058	0	-0.07663985	174	0.502784399	male	yes	breeding	7.386666667	2019
OBBB	2019-06-23 7:27	534246.2212	8087624.234	0	-0.078494535	174	0.502784399	male	yes	breeding	7.465277778	2019
OBBB	2019-06-23 12:09	534303.927	8087549.75	0	-0.074726647	174	0.502784399	male	yes	breeding	12.15666667	2019
OBBB	2019-06-23 12:13	534306.0631	8087552.755	0	-0.074726647	174	0.502784399	male	yes	breeding	12.23194444	2019
OBBB	2019-06-23 12:18	534303.9628	8087547.698	0	-0.074726647	174	0.502784399	male	yes	breeding	12.31083333	2019
OBBB	2019-06-23 13:22	534303.5607	8087885.012	1	-0.066252427	174	5.852017498	male	yes	breeding	13.36805556	2019
OBBB	2019-06-23 13:26	534285.9427	8087922.081	1	-0.07052057	174	5.852017498	male	yes	breeding	13.44333333	2019
OBBB	2019-06-23 13:31	534274.5202	8087886.18	1	-0.072104846	174	5.852017498	male	yes	breeding	13.52055556	2019
OBBB	2019-06-23 14:02	534326.494	8089018.776	1	0.084045351	174	1.393664004	male	yes	breeding	14.0475	2019
OBBB	2019-06-23 14:07	534426.9441	8089314.329	0	0.274707869	174	0.346008472	male	yes	breeding	14.12583333	2019
OBBB	2019-06-23 14:34	533198.9611	8088997.946	1	-0.020867557	174	0.784422957	male	yes	breeding	14.5775	2019
OBBB	2019-06-23 14:39	533550.9883	8089342.53	0	0.256743732	174	2.405831958	male	yes	breeding	14.65277778	2019
OBBB	2019-06-23 14:44	533239.0359	8089120.233	1	0.058133267	174	0.508697463	male	yes	breeding	14.73333333	2019
OBBB	2019-06-23 15:06	533312.7364	8088451.506	1	-0.090161298	174	1.199103928	male	yes	breeding	15.10972222	2019
OBBB	2019-06-23 15:15	533532.5817	8088528.127	1	-0.089871357	174	1.199103928	male	yes	breeding	15.26027778	2019
OBBB	2019-06-23 15:20	533474.2479	8088449.783	1	-0.090156027	174	1.199103928	male	yes	breeding	15.33888889	2019
OBBB	2019-06-23 15:24	533740.0106	8088625.759	0	-0.089018246	174	5.301101218	male	yes	breeding	15.41416667	2019
OBBB	2019-06-23 15:51	534349.1313	8087721.051	1	-0.051311648	174	0.502784399	male	yes	breeding	15.86583333	2019
OBBB	2019-06-23 16:20	535211.9269	8088347.7	1	0.11136501	174	4.78296188	male	yes	breeding	16.34027778	2019
OBBB	2019-06-23 16:25	535212.196	8088363.325	1	0.11136501	174	4.78296188	male	yes	breeding	16.42416667	2019
OBBB	2019-06-23 16:52	534920.3077	8087102.764	1	-0.077886207	174	2.634105655	male	yes	breeding	16.87583333	2019
OBBB	2019-06-23 16:57	535136.6224	8086952.832	1	-0.041690963	174	9.412783981	male	yes	breeding	16.95472222	2019
OBBB	2019-06-23 17:01	535377.7758	8086916.614	1	0.060118368	174	9.412783981	male	yes	breeding	17.03	2019
OBBB	2019-06-23 17:33	533993.8052	8087716.748	0	-0.089118512	174	8.417726933	male	yes	breeding	17.56055556	2019
OBBB	2019-06-23 18:05	533422.5827	8087429.899	1	-0.090290789	174	3.035968206	male	yes	breeding	18.0875	2019
OBBB	2019-06-23 18:09	533373.754	8087531.904	0	-0.090290789	174	3.035968206	male	yes	breeding	18.16638889	2019
OBBB	2019-06-23 18:41	532991.5397	8088019.156	1	-0.090289527	174	0	male	yes	breeding	18.69333333	2019
OBBB	2019-06-23 18:46	532995.198	8088192.897	1	-0.090278818	174	0	male	yes	breeding	18.77666667	2019
OBBB	2019-06-23 19:13	532911.5159	8088548.136	1	-0.089660654	174	0	male	yes	breeding	19.22833333	2019
OBBB	2019-06-23 19:18	532926.0765	8088463.03	1	-0.08998596	174	0	male	yes	breeding	19.30833333	2019
OBBB	2019-06-23 19:23	532898.4156	8088447.695	1	-0.090059176	174	0	male	yes	breeding	19.38361111	2019
OBBB	2019-06-23 19:45	532939.0609	8089191.613	1	0.103210575	174	0	male	yes	breeding	19.76	2019
OBBB	2019-06-23 19:50	533233.7019	8089338.818	0	0.257673302	174	0.508697463	male	yes	breeding	19.83527778	2019
OBBB	2019-06-23 19:55	533531.02	8089551.003	1	0.3759929	174	6.736505207	male	yes	breeding	19.92527778	2019
OBBB	2019-06-23 20:18	534094.2318	8087324.821	1	-0.089856604	174	11.00069504	male	yes	breeding	20.30166667	2019
OBBB	2019-06-23 20:22	533870.8721	8087381.963	1	-0.090268303	174	7.488215717	male	yes	breeding	20.37694444	2019
OBBB	2019-06-23 20:27	533887.0268	8087589.013	1	-0.090145322	174	4.017248521	male	yes	breeding	20.45555556	2019
OBBB	2019-06-23 20:31	533812.0785	8087648.162	1	-0.090220896	174	4.017248521	male	yes	breeding	20.53083333	2019
OBBB	2019-06-23 20:54	533661.253	8087244.854	1	-0.090290729	174	3.035968206	male	yes	breeding	20.90944444	2019
OBBB	2019-06-23 20:59	534006.6236	8087386.533	1	-0.090003718	174	7.488215717	male	yes	breeding	20.98472222	2019
OBBB	2019-06-23 21:03	534155.2692	8087500.486	1	-0.086750219	174	0.502784399	male	yes	breeding	21.06305556	2019
OBBB	2019-06-23 21:30	534231.0692	8087267.136	1	-0.089243248	174	11.00069504	male	yes	breeding	21.51472222	2019
OBBB	2019-06-23 21:40	534193.1831	8087272.425	0	-0.08951802	174	11.00069504	male	yes	breeding	21.66861111	2019
OBBB	2019-06-23 22:07	534196.0682	8087263.929	0	-0.08951802	174	11.00069504	male	yes	breeding	22.12027778	2019
OBBB	2019-06-23 22:11	534196.7171	8087289.78	0	-0.089323469	174	11.00069504	male	yes	breeding	22.19555556	2019
OBBB	2019-06-23 22:16	534196.8784	8087280.489	0	-0.08951802	174	11.00069504	male	yes	breeding	22.27777778	2019
OBBB	2019-06-23 22:43	534195.7714	8087281.027	0	-0.08951802	174	11.00069504	male	yes	breeding	22.72944444	2019
OBBB	2019-06-23 22:48	534200.2543	8087275.337	0	-0.08951802	174	11.00069504	male	yes	breeding	22.80777778	2019
OBBB	2019-06-23 23:15	534191.4275	8087310.518	0	-0.089090729	174	11.00069504	male	yes	breeding	23.25944444	2019
OBBB	2019-06-23 23:20	534186.9834	8087313.978	0	-0.089090729	174	11.00069504	male	yes	breeding	23.33472222	2019
OBBB	2019-06-23 23:24	534185.8282	8087317.483	0	-0.089090729	174	11.00069504	male	yes	breeding	23.41361111	2019
OBBB	2019-06-23 23:51	534221.3946	8086657.239	0	-0.09027193	174	9.216637511	male	yes	breeding	23.86527778	2019
OBBB	2019-06-23 23:56	534560.3231	8086233.051	0	-0.085103779	174	3.591190491	male	yes	breeding	23.94055556	2019
OBBB	2019-06-24 0:01	534780.7696	8086007.841	0	-0.044644825	175	0.122019499	male	yes	breeding	0.019444444	2019
OBBB	2019-06-24 0:28	535024.5704	8086784.407	1	-0.046221086	175	9.412783981	male	yes	breeding	0.471111111	2019
OBBB	2019-06-24 0:32	535158.3457	8086994.311	1	-0.043315616	175	9.412783981	male	yes	breeding	0.546388889	2019
OBBB	2019-06-24 0:37	535152.6694	8087158.777	1	-0.043661054	175	15.32594229	male	yes	breeding	0.623611111	2019
OBBB	2019-06-24 1:04	534785.4742	8087727.405	1	0.038932839	175	6.208176839	male	yes	breeding	1.075277778	2019
OBBB	2019-06-24 1:09	534694.8437	8087618.52	0	0.003923512	175	6.047509513	male	yes	breeding	1.150555556	2019
OBBB	2019-06-24 1:13	534582.518	8088058.363	1	-0.012551019	175	16.07867413	male	yes	breeding	1.229444444	2019
OBBB	2019-06-24 1:45	534166.7375	8089111.02	1	0.147824781	175	5.069896517	male	yes	breeding	1.756388889	2019
OBBB	2019-06-24 1:50	534104.6726	8088745.109	1	-0.078102191	175	1.95892673	male	yes	breeding	1.834722222	2019
OBBB	2019-06-24 1:54	533997.7656	8088787.14	0	-0.079810274	175	1.95892673	male	yes	breeding	1.91	2019
OBBB	2019-06-24 2:17	533931.5821	8088467.276	0	-0.08938975	175	0.999032872	male	yes	breeding	2.286388889	2019
OBBB	2019-06-24 2:21	534125.8068	8088315.373	0	-0.087113148	175	0.999032872	male	yes	breeding	2.361666667	2019
OBBB	2019-06-24 2:26	534212.0464	8088582.217	1	-0.080208275	175	0.999032872	male	yes	breeding	2.442222222	2019
OBBB	2019-06-24 2:53	534624.5259	8088875.977	0	0.060680041	175	2.269653518	male	yes	breeding	2.893888889	2019
OBBB	2019-06-24 2:58	534604.1927	8088880.829	0	0.055171066	175	2.269653518	male	yes	breeding	2.969166667	2019
OBBB	2019-06-24 3:02	534592.2071	8088877.64	0	0.049785461	175	2.269653518	male	yes	breeding	3.0475	2019
OBBB	2019-06-24 3:07	534580.8283	8088871.125	0	0.043616728	175	2.269653518	male	yes	breeding	3.122777778	2019
OBBB	2019-06-24 3:29	534591.8451	8088867.034	0	0.043616728	175	2.269653518	male	yes	breeding	3.499166667	2019
OBBB	2019-06-24 3:34	534585.7917	8088868.981	0	0.043616728	175	2.269653518	male	yes	breeding	3.574444444	2019
OBBB	2019-06-24 3:39	534585.2827	8088866.74	0	0.043616728	175	2.269653518	male	yes	breeding	3.653333333	2019
OBBB	2019-06-24 4:06	534551.5184	8088638.911	0	-0.008276099	175	2.269653518	male	yes	breeding	4.105	2019
OBBB	2019-06-24 4:10	534544.1882	8088620.006	0	-0.011726427	175	1.95892673	male	yes	breeding	4.180277778	2019
OBBB	2019-06-24 4:15	534546.5676	8088640.308	0	-0.008276099	175	1.95892673	male	yes	breeding	4.258611111	2019
OBBB	2019-06-24 4:42	534554.1228	8088646.577	0	-0.008276099	175	2.269653518	male	yes	breeding	4.710277778	2019
OBBB	2019-06-24 4:47	534555.6567	8088652.741	0	-0.008276099	175	2.269653518	male	yes	breeding	4.785555556	2019
OBBB	2019-06-24 4:52	534553.7246	8088638.024	0	-0.008276099	175	2.269653518	male	yes	breeding	4.867777778	2019
OBBB	2019-06-24 5:19	534547.2397	8088602.018	0	-0.015076433	175	1.95892673	male	yes	breeding	5.319444444	2019
OBBB	2019-06-24 5:23	534550.066	8088597.047	0	-0.015076433	175	1.95892673	male	yes	breeding	5.398055556	2019
OBBB	2019-06-24 5:50	534563.7572	8088596.54	0	-0.010841164	175	2.269653518	male	yes	breeding	5.849722222	2019
OBBB	2019-06-24 5:55	534555.1312	8088620.198	0	-0.011726427	175	2.269653518	male	yes	breeding	5.925	2019
OBBB	2019-06-24 6:00	534557.5333	8088608.146	0	-0.011726427	175	2.269653518	male	yes	breeding	6.003888889	2019
OBBB	2019-06-24 6:04	534553.9368	8088625.934	1	-0.011726427	175	2.269653518	male	yes	breeding	6.079166667	2019
OBBB	2019-06-24 6:27	535160.8951	8088415.772	1	0.119675518	175	9.931502876	male	yes	breeding	6.455555556	2019
OBBB	2019-06-24 6:36	534924.106	8088093.022	0	0.098762692	175	9.931502876	male	yes	breeding	6.614166667	2019
OBBB	2019-06-24 6:41	535189.9117	8087619.115	0	0.136350597	175	9.106751203	male	yes	breeding	6.689444444	2019
OBBB	2019-06-24 10:06	534307.3863	8087602.617	0	-0.070882572	175	0.502784399	male	yes	breeding	10.11555556	2019
OBBB	2019-06-24 16:13	534760.0504	8086933.689	0	-0.086866489	175	0.801676041	male	yes	breeding	16.22055556	2019
OBBB	2019-06-24 16:17	534949.3229	8086702.371	0	-0.055727523	175	10.56218435	male	yes	breeding	16.29583333	2019
OBBB	2019-06-24 16:22	534975.5701	8086581.783	0	-0.017385429	175	10.56218435	male	yes	breeding	16.37472222	2019
OBBB	2019-06-24 16:27	535405.0903	8086768.526	0	0.105301045	175	9.412783981	male	yes	breeding	16.45	2019
OBBB	2019-06-24 16:49	535003.5887	8086731.975	1	-0.04203261	175	9.412783981	male	yes	breeding	16.82638889	2019
OBBB	2019-06-24 16:54	535003.8729	8086715.981	1	-0.036670862	175	9.412783981	male	yes	breeding	16.90166667	2019
OBBB	2019-06-24 16:58	534967.9442	8086394.019	1	-0.00180527	175	5.786413313	male	yes	breeding	16.98166667	2019
OBBB	2019-06-24 17:30	533942.3754	8086028.738	1	-0.09017744	175	0	male	yes	breeding	17.50944444	2019
OBBB	2019-06-24 17:35	534122.1042	8086252.75	0	-0.090137506	175	0.122019499	male	yes	breeding	17.58833333	2019
OBBB	2019-06-24 19:15	535026.316	8088072.155	0	0.138063848	175	9.931502876	male	yes	breeding	19.25277778	2019
OBBB	2019-06-24 19:19	535208.5736	8088321.053	1	0.109525415	175	9.931502876	male	yes	breeding	19.32805556	2019
OBBB	2019-06-24 19:24	535124.3374	8088623.758	1	0.106935208	175	0.434356842	male	yes	breeding	19.40694444	2019
OBBB	2019-06-24 19:51	533886.9897	8089212.91	0	0.302041717	175	0.346185559	male	yes	breeding	19.85861111	2019
OBBB	2019-06-24 19:56	533555.8294	8089026.681	0	0.024841128	175	0.784422957	male	yes	breeding	19.93388889	2019
OBBB	2019-06-24 20:00	533345.5144	8089101.394	0	0.036049896	175	0.508697463	male	yes	breeding	20.01055556	2019
OBBB	2019-06-24 20:05	533402.3749	8089168.921	0	0.106842048	175	0.508697463	male	yes	breeding	20.08722222	2019
OBBB	2019-06-24 20:32	533120.0892	8089034.55	1	-0.007215776	175	0.508697463	male	yes	breeding	20.53888889	2019
OBBB	2019-06-24 20:37	533235.5831	8089000.606	1	-0.02104845	175	0.784422957	male	yes	breeding	20.62111111	2019
OBBB	2019-06-24 21:04	532877.941	8088723.118	0	-0.086956551	175	0	male	yes	breeding	21.07277778	2019
OBBB	2019-06-24 21:09	533130.5884	8088638.467	0	-0.08861945	175	1.199103928	male	yes	breeding	21.15111111	2019
OBBB	2019-06-24 21:13	533466.7545	8088632.998	1	-0.088624467	175	1.199103928	male	yes	breeding	21.22638889	2019
OBBB	2019-06-24 21:40	533190.1613	8087799.356	0	-0.090290789	175	2.654250069	male	yes	breeding	21.67805556	2019
OBBB	2019-06-24 21:45	533122.4639	8087494.191	0	-0.090290789	175	0	male	yes	breeding	21.75666667	2019
OBBB	2019-06-24 22:31	534254.4389	8085417.524	1	-0.088490371	175	0.122019499	male	yes	breeding	22.53222222	2019
OBBB	2019-06-24 22:40	534697.0566	8085750.491	1	-0.048799706	175	0.122019499	male	yes	breeding	22.68277778	2019
OBBB	2019-06-24 22:45	534961.6444	8085822.297	1	-0.00839037	175	0.122019499	male	yes	breeding	22.75805556	2019
OBBB	2019-06-24 23:13	534281.4008	8085285.782	1	-0.089274392	175	0.122019499	male	yes	breeding	23.2325	2019
OBBB	2019-06-24 23:18	534413.5294	8085506.393	1	-0.083413659	175	0.122019499	male	yes	breeding	23.3125	2019
OBBB	2019-06-24 23:50	534093.2008	8085737.545	0	-0.089442839	175	0.122019499	male	yes	breeding	23.83944444	2019
OBBB	2019-06-24 23:55	534096.4954	8085737.223	0	-0.089442839	175	0.122019499	male	yes	breeding	23.91777778	2019
OBBB	2019-06-25 0:22	534396.4442	8085825.743	0	-0.084298906	176	0.122019499	male	yes	breeding	0.369444444	2019
OBBB	2019-06-25 0:26	534595.2207	8085868.271	1	-0.071777862	176	0.122019499	male	yes	breeding	0.444722222	2019
OBBB	2019-06-25 0:31	534719.3155	8085918.238	1	-0.053699784	176	0.122019499	male	yes	breeding	0.523611111	2019
OBBB	2019-06-25 1:07	535636.0961	8087173.6	1	0.146591302	176	10.41747455	male	yes	breeding	1.129444444	2019
OBBB	2019-06-25 1:12	535572.0395	8087444.677	0	0.182370312	176	10.33385463	male	yes	breeding	1.204722222	2019
OBBB	2019-06-25 1:39	534868.0884	8087793.577	1	0.070195455	176	6.208176839	male	yes	breeding	1.656388889	2019
OBBB	2019-06-25 1:44	534783.1598	8087486.372	0	-0.02508829	176	6.047509513	male	yes	breeding	1.736388889	2019
OBBB	2019-06-25 2:11	534245.6341	8088224.661	1	-0.082764001	176	5.176104577	male	yes	breeding	2.188055556	2019
OBBB	2019-06-25 2:15	534050.0309	8088455.197	0	-0.088271131	176	0.999032872	male	yes	breeding	2.263333333	2019
OBBB	2019-06-25 2:20	533986.3256	8088688.95	0	-0.085697888	176	1.95892673	male	yes	breeding	2.342222222	2019
OBBB	2019-06-25 2:47	534229.9467	8089000.548	1	0.031015935	176	1.393664004	male	yes	breeding	2.793888889	2019
OBBB	2019-06-25 2:52	533876.5492	8089056.532	0	0.062310981	176	1.393664004	male	yes	breeding	2.869166667	2019
OBBB	2019-06-25 2:56	533899.1897	8089044.649	1	0.058340205	176	1.393664004	male	yes	breeding	2.9475	2019
OBBB	2019-06-25 3:01	533676.6509	8089001.6	1	0.024768464	176	0.784422957	male	yes	breeding	3.022777778	2019
OBBB	2019-06-25 3:33	532748.2729	8088687.295	1	-0.088723674	176	0	male	yes	breeding	3.562777778	2019
OBBB	2019-06-25 3:56	534197.5487	8087557.194	0	-0.084152366	176	0.502784399	male	yes	breeding	3.939166667	2019
OBBB	2019-06-25 4:37	534198.336	8087575.059	0	-0.08355864	176	0.502784399	male	yes	breeding	4.619722222	2019
OBBB	2019-06-25 4:41	534116.59	8087583.314	0	-0.087320191	176	0.502784399	male	yes	breeding	4.698611111	2019
OBBB	2019-06-25 5:09	534179.6234	8087580.313	1	-0.084466081	176	0.502784399	male	yes	breeding	5.150277778	2019
OBBB	2019-06-25 5:18	534187.1483	8087588.443	1	-0.08355864	176	0.502784399	male	yes	breeding	5.303888889	2019
OBBB	2019-06-25 5:45	533883.741	8087111.438	1	-0.090289204	176	7.488215717	male	yes	breeding	5.755555556	2019
OBBB	2019-06-25 5:49	533879.7332	8087057.816	1	-0.090289861	176	7.488215717	male	yes	breeding	5.830833333	2019
OBBB	2019-06-25 5:54	533838.0558	8087156.028	0	-0.090289499	176	7.488215717	male	yes	breeding	5.908055556	2019
OBBB	2019-06-25 5:59	533678.4988	8086876.791	0	-0.090290789	176	7.488215717	male	yes	breeding	5.983333333	2019
OBBB	2019-06-25 6:21	533094.9095	8086134.631	0	-0.090290789	176	0	male	yes	breeding	6.359722222	2019
OBBB	2019-06-25 6:26	533369.5625	8086032.714	0	-0.090290789	176	0	male	yes	breeding	6.435	2019
OBBB	2019-06-25 6:30	533268.7945	8085963.143	0	-0.090290789	176	0	male	yes	breeding	6.512222222	2019
OBBB	2019-06-25 6:35	533518.889	8085727.875	1	-0.090290116	176	0	male	yes	breeding	6.5875	2019
OBBB	2019-06-25 7:02	534840.5683	8085818.67	0	-0.019209934	176	0.122019499	male	yes	breeding	7.039166667	2019
OBBB	2019-06-25 7:07	534822.1697	8085836.196	1	-0.021557355	176	0.122019499	male	yes	breeding	7.117777778	2019
OBBB	2019-06-25 7:11	534873.7757	8085893.63	1	-0.015011053	176	0.122019499	male	yes	breeding	7.193055556	2019
OBBB	2019-06-25 7:38	534527.7043	8086749.607	1	-0.089825606	176	3.591190491	male	yes	breeding	7.644722222	2019
OBBB	2019-06-25 7:43	534518.2133	8086728.432	1	-0.089901721	176	3.591190491	male	yes	breeding	7.723611111	2019
OBBB	2019-06-25 8:10	534374.4924	8086549.817	0	-0.090091053	176	3.591190491	male	yes	breeding	8.175277778	2019
OBBB	2019-06-25 8:15	534386.1935	8086538.686	0	-0.090055208	176	3.591190491	male	yes	breeding	8.250555556	2019
OBBB	2019-06-25 8:19	534397.4763	8086551.524	0	-0.090013059	176	3.591190491	male	yes	breeding	8.3275	2019
OBBB	2019-06-25 8:24	534360.0492	8086529.673	0	-0.090095681	176	3.591190491	male	yes	breeding	8.402777778	2019
OBBB	2019-06-25 8:51	534405.1178	8086521.901	0	-0.089974068	176	3.591190491	male	yes	breeding	8.854444444	2019
OBBB	2019-06-25 8:56	534455.0448	8086549.551	0	-0.089837035	176	3.591190491	male	yes	breeding	8.944444444	2019
OBBB	2019-06-25 9:19	534383.6244	8086528.968	0	-0.090020538	176	3.591190491	male	yes	breeding	9.320833333	2019
OBBB	2019-06-25 9:23	534400.1391	8086524.604	0	-0.089974068	176	3.591190491	male	yes	breeding	9.396111111	2019
OBBB	2019-06-25 9:28	534394.8223	8086515.217	0	-0.090020538	176	3.591190491	male	yes	breeding	9.474722222	2019
OBBB	2019-06-25 9:55	534393.5949	8086522.816	0	-0.090020538	176	3.591190491	male	yes	breeding	9.926388889	2019
OBBB	2019-06-25 10:00	534415.5529	8086551.839	0	-0.089965141	176	3.591190491	male	yes	breeding	10.00166667	2019
OBBB	2019-06-25 10:05	534421.4376	8086528.702	0	-0.089917436	176	3.591190491	male	yes	breeding	10.08555556	2019
OBBB	2019-06-25 10:32	534427.0919	8086518.76	0	-0.089917436	176	3.591190491	male	yes	breeding	10.53722222	2019
OBBB	2019-06-25 10:37	534470.7764	8086558.751	0	-0.089753936	176	3.591190491	male	yes	breeding	10.62055556	2019
OBBB	2019-06-25 11:04	534412.3149	8086548.994	0	-0.090013059	176	3.591190491	male	yes	breeding	11.07222222	2019
OBBB	2019-06-25 11:09	534410.1196	8086549.324	0	-0.090013059	176	3.591190491	male	yes	breeding	11.15111111	2019
OBBB	2019-06-25 11:36	534788.5197	8086593.344	1	-0.08027644	176	8.272106196	male	yes	breeding	11.60277778	2019
OBBB	2019-06-25 11:40	534704.6356	8086440.687	1	-0.082740604	176	5.786413313	male	yes	breeding	11.67805556	2019
OBBB	2019-06-25 11:45	534609.2285	8086412.79	0	-0.085998964	176	3.591190491	male	yes	breeding	11.76166667	2019
OBBB	2019-06-25 12:12	534630.8058	8086463.376	0	-0.086474991	176	3.591190491	male	yes	breeding	12.21333333	2019
OBBB	2019-06-25 12:17	534604.0701	8086456.959	0	-0.087249681	176	3.591190491	male	yes	breeding	12.29222222	2019
OBBB	2019-06-25 12:22	534587.5733	8086428.967	0	-0.08744931	176	3.591190491	male	yes	breeding	12.3675	2019
OBBB	2019-06-25 12:44	534592.1251	8086450.613	0	-0.087709625	176	3.591190491	male	yes	breeding	12.74388889	2019
OBBB	2019-06-25 12:49	534599.2314	8086451.664	0	-0.087249681	176	3.591190491	male	yes	breeding	12.81916667	2019
OBBB	2019-06-25 12:53	534599.9205	8086443.498	0	-0.087249681	176	3.591190491	male	yes	breeding	12.8975	2019
OBBB	2019-06-25 13:20	534369.9499	8086370.49	1	-0.089754816	176	3.591190491	male	yes	breeding	13.34916667	2019
OBBB	2019-06-25 13:25	534476.925	8086864.941	1	-0.090067204	176	4.848337842	male	yes	breeding	13.42444444	2019
OBBB	2019-06-25 13:30	534681.6626	8086936.213	1	-0.088537567	176	0.801676041	male	yes	breeding	13.50333333	2019
OBBB	2019-06-25 13:57	535022.0586	8086895.007	1	-0.060639388	176	9.412783981	male	yes	breeding	13.955	2019
OBBB	2019-06-25 14:01	535063.0748	8086622.02	0	0.016705184	176	10.56218435	male	yes	breeding	14.03027778	2019
OBBB	2019-06-25 14:06	534896.4737	8086499.86	1	-0.047900512	176	5.786413313	male	yes	breeding	14.11027778	2019
OBBB	2019-06-25 14:11	534920.603	8086467.932	1	-0.026738691	176	5.786413313	male	yes	breeding	14.18555556	2019
OBBB	2019-06-25 14:33	534859.3391	8086120.978	0	-0.026803799	176	0.122019499	male	yes	breeding	14.56194444	2019
OBBB	2019-06-25 14:38	535106.1074	8085928.626	1	0.011333969	176	4.314100742	male	yes	breeding	14.63722222	2019
OBBB	2019-06-25 14:42	535096.2651	8085834.921	1	-0.000407106	176	4.314100742	male	yes	breeding	14.71611111	2019
OBBB	2019-06-25 15:10	534816.8749	8085918.665	0	-0.029697488	176	0.122019499	male	yes	breeding	15.16777778	2019
OBBB	2019-06-25 15:14	534596.8855	8085804.705	1	-0.069278985	176	0.122019499	male	yes	breeding	15.24305556	2019
OBBB	2019-06-25 15:19	534546.2833	8085877.086	1	-0.076596916	176	0.122019499	male	yes	breeding	15.32138889	2019
OBBB	2019-06-25 15:23	534502.7882	8085762.89	1	-0.078024687	176	0.122019499	male	yes	breeding	15.39666667	2019
OBBB	2019-06-25 15:46	535099.4422	8085687.324	0	-0.016709172	176	4.50290972	male	yes	breeding	15.77305556	2019
OBBB	2019-06-25 15:50	535031.0271	8085681.087	1	-0.015580267	176	0.122019499	male	yes	breeding	15.84833333	2019
OBBB	2019-06-25 15:55	535126.0715	8085515.612	0	-0.046381241	176	4.50290972	male	yes	breeding	15.92722222	2019
OBBB	2019-06-25 16:22	535249.1425	8085500.883	1	-0.054977823	176	4.50290972	male	yes	breeding	16.38083333	2019
OBBB	2019-06-25 16:27	535180.0725	8085500.397	1	-0.048298572	176	4.50290972	male	yes	breeding	16.45611111	2019
OBBB	2019-06-25 16:32	534410.1811	8086231.908	1	-0.088816265	176	3.591190491	male	yes	breeding	16.53472222	2019
OBBB	2019-06-25 16:55	534485.081	8085772.254	1	-0.079345287	176	0.122019499	male	yes	breeding	16.92194444	2019
OBBB	2019-06-25 16:59	534329.4242	8085897.095	1	-0.086971292	176	0.122019499	male	yes	breeding	16.99722222	2019
OBBB	2019-06-25 17:04	534396.9496	8085891.02	0	-0.084625408	176	0.122019499	male	yes	breeding	17.07611111	2019
OBBB	2019-06-25 17:36	533368.15	8086989.773	1	-0.090290789	176	0	male	yes	breeding	17.60305556	2019
OBBB	2019-06-25 17:40	533456.5711	8087105.631	0	-0.090290789	176	0.499762138	male	yes	breeding	17.68194444	2019
OBBB	2019-06-25 17:45	533531.6309	8087330.046	0	-0.090290789	176	3.035968206	male	yes	breeding	17.75722222	2019
OBBB	2019-06-25 18:08	534569.9612	8088617.289	0	-0.007421203	176	2.269653518	male	yes	breeding	18.13361111	2019
OBBB	2019-06-25 18:12	534078.4784	8088803.966	1	-0.073210151	176	1.95892673	male	yes	breeding	18.20888889	2019
OBBB	2019-06-25 18:17	534052.0163	8088688.412	1	-0.083733848	176	1.95892673	male	yes	breeding	18.28777778	2019
OBBB	2019-06-25 18:21	533846.2961	8089001.9	0	0.009771765	176	1.393664004	male	yes	breeding	18.36472222	2019
OBBB	2019-06-25 18:44	533546.9843	8089577.316	0	0.389219095	176	6.736505207	male	yes	breeding	18.74111111	2019
OBBB	2019-06-25 18:48	533587.4341	8089291.082	1	0.246582714	176	0.346185559	male	yes	breeding	18.81638889	2019
OBBB	2019-06-25 18:53	533474.7045	8089356.103	0	0.250935257	176	2.405831958	male	yes	breeding	18.895	2019
OBBB	2019-06-25 18:58	533422.7316	8089420.119	0	0.28498619	176	2.405831958	male	yes	breeding	18.97027778	2019
OBBB	2019-06-25 19:20	533492.2181	8089259.335	1	0.202445805	176	2.405831958	male	yes	breeding	19.34666667	2019
OBBB	2019-06-25 19:30	533503.2904	8089251.714	0	0.192907777	176	0.346185559	male	yes	breeding	19.50222222	2019
OBBB	2019-06-25 19:57	533675.6259	8088741.804	1	-0.084417435	176	1.393664004	male	yes	breeding	19.95388889	2019
OBBB	2019-06-25 20:01	533455.4939	8088683.571	1	-0.087376093	176	1.199103928	male	yes	breeding	20.02916667	2019
OBBB	2019-06-25 20:06	533368.46	8088748.666	1	-0.08596984	176	1.199103928	male	yes	breeding	20.10805556	2019
OBBB	2019-06-25 20:33	535065.9953	8088641.684	0	0.101073778	176	5.097092996	male	yes	breeding	20.55972222	2019
OBBB	2019-06-25 20:38	534967.2028	8088687.534	1	0.092827095	176	5.097092996	male	yes	breeding	20.635	2019
OBBB	2019-06-25 20:47	535085.2291	8088330.376	0	0.117781809	176	9.931502876	male	yes	breeding	20.79027778	2019
OBBB	2019-06-25 21:10	533321.8568	8087912.592	1	-0.090290729	176	2.654250069	male	yes	breeding	21.16666667	2019
OBBB	2019-06-25 21:14	533485.821	8087576.013	0	-0.090290718	176	3.035968206	male	yes	breeding	21.24194444	2019
OBBB	2019-06-25 21:19	533227.5959	8087495.405	0	-0.090290789	176	3.035968206	male	yes	breeding	21.32083333	2019
OBBB	2019-06-25 21:46	533681.4824	8086221.372	0	-0.090289331	176	0	male	yes	breeding	21.7725	2019
OBBB	2019-06-25 21:50	534035.9866	8086193.802	0	-0.090189178	176	0.122019499	male	yes	breeding	21.84777778	2019
OBBB	2019-06-25 21:55	534292.4973	8086129.265	1	-0.089252781	176	0.122019499	male	yes	breeding	21.92666667	2019
OBBB	2019-06-25 22:00	534321.691	8086246.732	1	-0.089576705	176	3.591190491	male	yes	breeding	22.00194444	2019
OBBB	2019-06-25 22:32	535307.2094	8086513.135	1	0.159593694	176	8.968972881	male	yes	breeding	22.53416667	2019
OBBB	2019-06-25 22:36	535605.2146	8086699.979	1	0.073324151	176	10.95665656	male	yes	breeding	22.60944444	2019
OBBB	2019-06-25 22:59	535428.1877	8087433.906	0	0.137092232	176	10.41747455	male	yes	breeding	22.98583333	2019
OBBB	2019-06-25 23:03	535516.9202	8087372.834	0	0.140319472	176	10.41747455	male	yes	breeding	23.06111111	2019
OBBB	2019-06-25 23:08	535432.0718	8087430.997	0	0.137092232	176	10.41747455	male	yes	breeding	23.14166667	2019
OBBB	2019-06-25 23:13	535436.9426	8087434.253	0	0.137092232	176	10.41747455	male	yes	breeding	23.21694444	2019
OBBB	2019-06-25 23:35	535456.0415	8087438.312	0	0.143288328	176	10.41747455	male	yes	breeding	23.59333333	2019
OBBB	2019-06-25 23:40	535466.2013	8087451.883	0	0.158247146	176	10.41747455	male	yes	breeding	23.66861111	2019
OBBB	2019-06-25 23:44	535457.6674	8087439.267	0	0.143288328	176	10.41747455	male	yes	breeding	23.7475	2019
OBBB	2019-06-25 23:49	535461.4242	8087443.43	0	0.148570624	176	10.41747455	male	yes	breeding	23.82277778	2019
OBBB	2019-06-26 0:11	535502.3917	8087753.41	1	0.197298018	177	8.511997476	male	yes	breeding	0.199166667	2019
OBBB	2019-06-26 0:16	535132.6452	8088004.686	1	0.161935378	177	5.350394465	male	yes	breeding	0.274444444	2019
OBBB	2019-06-26 0:21	535097.03	8088374.657	0	0.115811689	177	9.931502876	male	yes	breeding	0.352777778	2019
OBBB	2019-06-26 0:52	533845.1536	8089195.644	1	0.270558699	177	0.346185559	male	yes	breeding	0.879722222	2019
OBBB	2019-06-26 0:57	533375.8966	8088923.209	0	-0.05337662	177	0.784422957	male	yes	breeding	0.958611111	2019
OBBB	2019-06-26 1:02	532854.1678	8088966.866	1	-0.060193277	177	0	male	yes	breeding	1.033888889	2019
OBBB	2019-06-26 1:24	533700.9755	8088923.36	1	-0.033680992	177	1.393664004	male	yes	breeding	1.410277778	2019
OBBB	2019-06-26 1:29	533756.6706	8088835.059	1	-0.075456424	177	1.393664004	male	yes	breeding	1.485555556	2019
OBBB	2019-06-26 1:33	533586.4808	8088897.973	0	-0.049430294	177	1.393664004	male	yes	breeding	1.5625	2019
OBBB	2019-06-26 1:38	533510.2132	8088845.161	0	-0.074580574	177	1.199103928	male	yes	breeding	1.637777778	2019
OBBB	2019-06-26 2:05	534366.6918	8088440.428	0	-0.067716858	177	5.176104577	male	yes	breeding	2.089444444	2019
OBBB	2019-06-26 2:10	534377.8732	8088395.805	0	-0.069816708	177	5.176104577	male	yes	breeding	2.171388889	2019
OBBB	2019-06-26 2:37	534377.7137	8088436.157	0	-0.068860062	177	5.176104577	male	yes	breeding	2.623055556	2019
OBBB	2019-06-26 2:42	534383.3983	8088424.173	0	-0.066297932	177	5.176104577	male	yes	breeding	2.700277778	2019
OBBB	2019-06-26 2:46	534371.8995	8088424.341	0	-0.068860062	177	5.176104577	male	yes	breeding	2.775555556	2019
OBBB	2019-06-26 3:13	534361.3999	8088429.926	0	-0.071222182	177	5.176104577	male	yes	breeding	3.227222222	2019
OBBB	2019-06-26 3:18	534363.5772	8088430.7	0	-0.071222182	177	5.176104577	male	yes	breeding	3.303888889	2019
OBBB	2019-06-26 3:22	534361.2669	8088437.544	0	-0.071222182	177	5.176104577	male	yes	breeding	3.379166667	2019
OBBB	2019-06-26 3:49	534352.552	8088435.16	0	-0.071222182	177	5.176104577	male	yes	breeding	3.830833333	2019
OBBB	2019-06-26 3:54	534350.3944	8088433.259	0	-0.071222182	177	5.176104577	male	yes	breeding	3.909722222	2019
OBBB	2019-06-26 4:21	534360.6796	8088439.954	0	-0.070252968	177	5.176104577	male	yes	breeding	4.361388889	2019
OBBB	2019-06-26 4:26	534357.1041	8088425.198	0	-0.071222182	177	5.176104577	male	yes	breeding	4.436666667	2019
OBBB	2019-06-26 4:30	534355.4429	8088457.714	0	-0.070252968	177	5.176104577	male	yes	breeding	4.515	2019
OBBB	2019-06-26 4:35	534390.1279	8088414.986	0	-0.066297932	177	5.176104577	male	yes	breeding	4.590277778	2019
OBBB	2019-06-26 4:58	534571.1601	8089047.605	0	0.114622775	177	1.524065472	male	yes	breeding	4.966666667	2019
OBBB	2019-06-26 6:07	534763.1151	8087008.317	1	-0.086410498	177	0.801676041	male	yes	breeding	6.119166667	2019
OBBB	2019-06-26 6:11	534522.6584	8087193.758	1	-0.086445593	177	0.801676041	male	yes	breeding	6.198055556	2019
OBBB	2019-06-26 6:38	534022.4963	8086054.665	0	-0.090096566	177	0.122019499	male	yes	breeding	6.649722222	2019
OBBB	2019-06-26 6:43	534154.6374	8085893.311	0	-0.089258642	177	0.122019499	male	yes	breeding	6.725	2019
OBBB	2019-06-26 6:48	533873.873	8085836.776	1	-0.090207004	177	0	male	yes	breeding	6.803888889	2019
OBBB	2019-06-26 7:19	533547.5386	8087489.482	1	-0.09029064	177	3.035968206	male	yes	breeding	7.330833333	2019
OBBB	2019-06-26 7:24	533477.4491	8087843.079	0	-0.090290204	177	2.654250069	male	yes	breeding	7.409722222	2019
OBBB	2019-06-26 8:00	533035.4392	8087882.663	1	-0.090290742	177	0	male	yes	breeding	8.015555556	2019
OBBB	2019-06-26 8:28	533166.286	8087656.336	0	-0.090290789	177	0	male	yes	breeding	8.467222222	2019
OBBB	2019-06-26 8:32	533156.7103	8087639.618	0	-0.090290789	177	0	male	yes	breeding	8.5425	2019
OBBB	2019-06-26 8:37	533176.4793	8087668.958	0	-0.090290789	177	0	male	yes	breeding	8.619722222	2019
OBBB	2019-06-26 9:08	533184.5941	8087674.863	0	-0.090290789	177	0	male	yes	breeding	9.146666667	2019
OBBB	2019-06-26 9:13	533188.9695	8087675.127	0	-0.090290789	177	0	male	yes	breeding	9.225	2019
OBBB	2019-06-26 9:18	533176.4511	8087670.632	0	-0.090290789	177	0	male	yes	breeding	9.300277778	2019
OBBB	2019-06-26 9:45	533168.6591	8087677.942	0	-0.090290789	177	0	male	yes	breeding	9.751944444	2019
OBBB	2019-06-26 9:49	533175.2413	8087677.305	1	-0.090290789	177	0	male	yes	breeding	9.830833333	2019
OBBB	2019-06-26 12:30	534700.3801	8087273.117	0	-0.077559331	177	3.316047214	male	yes	breeding	12.50694444	2019
OBBB	2019-06-26 12:35	534710.207	8087274.964	0	-0.076841584	177	3.316047214	male	yes	breeding	12.58527778	2019
OBBB	2019-06-26 12:39	534702.1047	8087268.495	0	-0.077559331	177	3.316047214	male	yes	breeding	12.66055556	2019
OBBB	2019-06-26 13:06	534713.2958	8087286.175	0	-0.074002012	177	3.316047214	male	yes	breeding	13.11222222	2019
OBBB	2019-06-26 13:11	534713.8085	8087288.226	0	-0.074002012	177	3.316047214	male	yes	breeding	13.19222222	2019
OBBB	2019-06-26 13:38	535282.8433	8087353.386	1	0.030835326	177	10.41747455	male	yes	breeding	13.64388889	2019
OBBB	2019-06-26 13:43	535452.9033	8086943.068	0	0.070273346	177	9.412783981	male	yes	breeding	13.71916667	2019
OBBB	2019-06-26 13:47	535160.2586	8087009.787	1	-0.043315616	177	9.412783981	male	yes	breeding	13.7975	2019
OBBB	2019-06-26 13:52	535131.8431	8087251.568	1	-0.032375955	177	15.32594229	male	yes	breeding	13.87277778	2019
OBBB	2019-06-26 14:14	534632.2674	8087471.072	1	-0.044096455	177	5.15612437	male	yes	breeding	14.24916667	2019
OBBB	2019-06-26 14:19	534425.4424	8087553.544	1	-0.054203176	177	5.15612437	male	yes	breeding	14.32444444	2019
OBBB	2019-06-26 14:24	534382.8968	8087606.355	1	-0.054008385	177	5.15612437	male	yes	breeding	14.40277778	2019
OBBB	2019-06-26 14:28	534402.5664	8087703.017	1	-0.038673891	177	0.502784399	male	yes	breeding	14.47805556	2019
OBBB	2019-06-26 14:51	534312.46	8088348.362	0	-0.078525773	177	5.176104577	male	yes	breeding	14.85444444	2019
OBBB	2019-06-26 14:55	534259.1367	8088486.896	1	-0.079562545	177	0.999032872	male	yes	breeding	14.92972222	2019
OBBB	2019-06-26 15:00	534443.0944	8088798.041	1	-0.015969934	177	1.95892673	male	yes	breeding	15.00833333	2019
OBBB	2019-06-26 15:27	533707.9371	8089251.862	0	0.274595029	177	0.346185559	male	yes	breeding	15.46	2019
OBBB	2019-06-26 15:32	534258.4837	8089247.425	0	0.318438163	177	0.346008472	male	yes	breeding	15.53527778	2019
OBBB	2019-06-26 15:36	534475.4658	8089168.285	0	0.214966166	177	1.144028438	male	yes	breeding	15.61388889	2019
OBBB	2019-06-26 15:41	534821.9693	8088852.505	1	0.115871416	177	5.10693437	male	yes	breeding	15.68916667	2019
OBBB	2019-06-26 16:47	534804.4724	8085876.049	1	-0.030811221	177	0.122019499	male	yes	breeding	16.79222222	2019
OBBB	2019-06-26 17:14	534921.5327	8086477.253	0	-0.026738691	177	5.786413313	male	yes	breeding	17.24388889	2019
OBBB	2019-06-26 17:19	534789.9839	8086665.522	1	-0.0810781	177	8.272106196	male	yes	breeding	17.31916667	2019
OBBB	2019-06-26 17:23	535010.3359	8086907.261	1	-0.066682814	177	9.412783981	male	yes	breeding	17.3975	2019
OBBB	2019-06-26 17:28	535193.5741	8086800.807	0	0.019492996	177	9.412783981	male	yes	breeding	17.47277778	2019
OBBB	2019-06-26 17:55	535303.3944	8087581.918	1	0.163112832	177	9.106751203	male	yes	breeding	17.92444444	2019
OBBB	2019-06-26 18:00	535550.4859	8087667.81	1	0.201008927	177	8.511997476	male	yes	breeding	18.00277778	2019
OBBB	2019-06-26 18:36	534050.2641	8088536.647	1	-0.087523651	177	0.999032872	male	yes	breeding	18.61305556	2019
OBBB	2019-06-26 19:03	534351.9657	8089064.406	1	0.153652306	177	1.393664004	male	yes	breeding	19.06472222	2019
OBBB	2019-06-26 19:08	534298.1807	8089230.266	0	0.297708719	177	0.346008472	male	yes	breeding	19.14361111	2019
OBBB	2019-06-26 19:40	534324.5922	8088186.239	1	-0.07673251	177	5.176104577	male	yes	breeding	19.6725	2019
OBBB	2019-06-26 19:45	534378.155	8087846.516	0	-0.047663355	177	5.852017498	male	yes	breeding	19.75	2019
OBBB	2019-06-26 19:49	534451.6454	8087808.751	1	-0.021204496	177	15.03298211	male	yes	breeding	19.82527778	2019
OBBB	2019-06-26 20:12	534452.2265	8087806.898	0	-0.021204496	177	15.03298211	male	yes	breeding	20.20166667	2019
OBBB	2019-06-26 20:16	534441.8274	8087806.537	0	-0.026089378	177	15.03298211	male	yes	breeding	20.27694444	2019
OBBB	2019-06-26 20:21	534437.4004	8087809.249	0	-0.026089378	177	15.03298211	male	yes	breeding	20.35555556	2019
OBBB	2019-06-26 20:25	534440.169	8087807.434	1	-0.026089378	177	15.03298211	male	yes	breeding	20.43083333	2019
OBBB	2019-06-26 20:52	535588.5279	8087805.172	1	0.16328077	177	10.33385463	male	yes	breeding	20.8825	2019
OBBB	2019-06-26 20:57	535740.8676	8087558.011	0	0.233945645	177	0.466967703	male	yes	breeding	20.95916667	2019
OBBB	2019-06-26 21:02	535620.2839	8087169.599	0	0.14248707	177	10.41747455	male	yes	breeding	21.03444444	2019
OBBB	2019-06-26 21:29	534672.6428	8085393.036	0	-0.077758541	177	0.122019499	male	yes	breeding	21.48611111	2019
OBBB	2019-06-26 21:33	534779.1545	8085291.531	1	-0.080428534	177	0.122019499	male	yes	breeding	21.56277778	2019
OBBB	2019-06-26 21:38	534845.9671	8085202.896	1	-0.084152934	177	0.122019499	male	yes	breeding	21.63805556	2019
OBBB	2019-06-26 22:20	533526.906	8086029.995	1	-0.090290486	177	0	male	yes	breeding	22.33833333	2019
OBBB	2019-06-26 22:29	533823.7646	8086808.054	0	-0.090290789	177	7.488215717	male	yes	breeding	22.48888889	2019
OBBB	2019-06-26 22:33	534128.8105	8087383.816	0	-0.089167314	177	11.00069504	male	yes	breeding	22.56416667	2019
OBBB	2019-06-26 23:06	533600.1063	8087457.844	1	-0.090290404	177	3.035968206	male	yes	breeding	23.10111111	2019
OBBB	2019-06-26 23:10	533353.772	8087256.548	1	-0.090290789	177	3.035968206	male	yes	breeding	23.17944444	2019
OBBB	2019-06-26 23:37	533283.4734	8085905.375	0	-0.090290789	177	0	male	yes	breeding	23.63111111	2019
OBBB	2019-06-26 23:42	533286.3731	8085798.508	0	-0.090290789	177	0	male	yes	breeding	23.70638889	2019
OBBB	2019-06-26 23:47	533374.3157	8086075.748	0	-0.090290789	177	0	male	yes	breeding	23.78527778	2019
OBBB	2019-06-27 0:14	534006.2046	8087157.06	0	-0.090272457	178	4.931477625	male	yes	breeding	0.236944444	2019
OBBB	2019-06-27 0:18	534188.5642	8087159.849	1	-0.090062887	178	6.563653634	male	yes	breeding	0.312222222	2019
OBBB	2019-06-27 0:23	534277.4626	8086930.254	0	-0.090237507	178	6.563653634	male	yes	breeding	0.391111111	2019
OBBB	2019-06-27 0:27	534644.2529	8086882.938	0	-0.089041145	178	4.848337842	male	yes	breeding	0.466388889	2019
OBBB	2019-06-27 0:50	535054.0081	8086762.058	1	-0.026477266	178	9.412783981	male	yes	breeding	0.844722222	2019
OBBB	2019-06-27 0:55	535005.6442	8086677.9	1	-0.022723989	178	10.56218435	male	yes	breeding	0.92	2019
OBBB	2019-06-27 0:59	534821.2392	8086416.157	0	-0.06302178	178	5.786413313	male	yes	breeding	0.996944444	2019
OBBB	2019-06-27 1:04	534467.7672	8086104.05	0	-0.086138445	178	0.122019499	male	yes	breeding	1.072222222	2019
OBBB	2019-06-27 1:31	534396.7251	8085558.169	1	-0.08332056	178	0.122019499	male	yes	breeding	1.523888889	2019
OBBB	2019-06-27 1:36	534391.1464	8085563.829	1	-0.083907883	178	0.122019499	male	yes	breeding	1.601111111	2019
OBBB	2019-06-27 1:40	534392.998	8085551.968	0	-0.083907883	178	0.122019499	male	yes	breeding	1.676388889	2019
OBBB	2019-06-27 2:07	534394.5125	8085559.425	0	-0.083907883	178	0.122019499	male	yes	breeding	2.128055556	2019
OBBB	2019-06-27 2:12	534392.3062	8085560.134	0	-0.083907883	178	0.122019499	male	yes	breeding	2.208611111	2019
OBBB	2019-06-27 2:39	534398.9087	8085558.765	0	-0.08332056	178	0.122019499	male	yes	breeding	2.660277778	2019
OBBB	2019-06-27 2:44	534398.3887	8085557.083	0	-0.08332056	178	0.122019499	male	yes	breeding	2.735555556	2019
OBBB	2019-06-27 2:48	534401.6901	8085556.393	0	-0.08332056	178	0.122019499	male	yes	breeding	2.814444444	2019
OBBB	2019-06-27 2:53	534397.8398	8085557.252	0	-0.08332056	178	0.122019499	male	yes	breeding	2.889722222	2019
OBBB	2019-06-27 3:15	534393.0866	8085578.188	0	-0.083698288	178	0.122019499	male	yes	breeding	3.266111111	2019
OBBB	2019-06-27 3:20	534397.6646	8085567.29	1	-0.08332056	178	0.122019499	male	yes	breeding	3.341388889	2019
OBBB	2019-06-27 3:25	534548.1471	8085551.702	0	-0.075749271	178	0.122019499	male	yes	breeding	3.419722222	2019
OBBB	2019-06-27 3:29	534794.2661	8085429.397	1	-0.063259545	178	0.122019499	male	yes	breeding	3.495	2019
OBBB	2019-06-27 3:52	534616.0729	8086366.24	1	-0.085629081	178	3.591190491	male	yes	breeding	3.871388889	2019
OBBB	2019-06-27 3:56	534330.3505	8086127.135	0	-0.088981635	178	0.122019499	male	yes	breeding	3.946666667	2019
OBBB	2019-06-27 4:01	534127.4148	8085946.025	0	-0.089595231	178	0.122019499	male	yes	breeding	4.023333333	2019
OBBB	2019-06-27 4:05	533774.6885	8085835.264	1	-0.090264024	178	0	male	yes	breeding	4.098611111	2019
OBBB	2019-06-27 4:37	533950.5732	8087619.673	1	-0.089800374	178	4.017248521	male	yes	breeding	4.630277778	2019
OBBB	2019-06-27 4:42	533932.7241	8087606.725	1	-0.089934056	178	4.017248521	male	yes	breeding	4.705555556	2019
OBBB	2019-06-27 5:04	533217.6544	8088538.965	1	-0.089764865	178	1.199103928	male	yes	breeding	5.081944444	2019
OBBB	2019-06-27 5:09	533160.8035	8088534.291	1	-0.08970152	178	0	male	yes	breeding	5.157222222	2019
OBBB	2019-06-27 5:14	533302.6079	8088629.466	0	-0.08932895	178	1.199103928	male	yes	breeding	5.234166667	2019
OBBB	2019-06-27 5:41	533287.7834	8089020.455	1	-0.010544608	178	0.784422957	male	yes	breeding	5.685833333	2019
OBBB	2019-06-27 5:45	533121.996	8088986.228	1	-0.033779999	178	0.508697463	male	yes	breeding	5.761111111	2019
OBBB	2019-06-27 5:50	533054.2047	8088982.299	0	-0.035918732	178	0.508697463	male	yes	breeding	5.839722222	2019
OBBB	2019-06-27 6:17	532968.4457	8089135.941	0	0.046321997	178	0	male	yes	breeding	6.291388889	2019
OBBB	2019-06-27 6:22	532969.4889	8089139.127	0	0.067628409	178	0	male	yes	breeding	6.366666667	2019
OBBB	2019-06-27 6:26	532972.9394	8089129.144	0	0.046321997	178	0	male	yes	breeding	6.445277778	2019
OBBB	2019-06-27 6:31	532970.635	8089135.978	0	0.046321997	178	0	male	yes	breeding	6.520555556	2019
OBBB	2019-06-27 6:53	532969.5263	8089136.897	0	0.067628409	178	0	male	yes	breeding	6.896944444	2019
OBBB	2019-06-27 6:58	532970.0182	8089140.062	0	0.067628409	178	0.508697463	male	yes	breeding	6.972222222	2019
OBBB	2019-06-27 7:03	532971.1738	8089136.545	0	0.067628409	178	0.508697463	male	yes	breeding	7.051111111	2019
OBBB	2019-06-27 7:21	532973.2974	8089140.307	0	0.067628409	178	0.508697463	male	yes	breeding	7.354166667	2019
OBBB	2019-06-27 7:30	532981.7588	8089125.197	0	0.050856237	178	0.508697463	male	yes	breeding	7.504722222	2019
OBBB	2019-06-27 7:34	532971.7	8089137.669	0	0.067628409	178	0.508697463	male	yes	breeding	7.58	2019
OBBB	2019-06-27 7:39	532972.2792	8089135.827	1	0.046321997	178	0.508697463	male	yes	breeding	7.658333333	2019
OBBB	2019-06-27 7:44	532967.3308	8089137.228	0	0.067628409	178	0	male	yes	breeding	7.733611111	2019
OBBB	2019-06-27 8:06	532976.0381	8089140.163	0	0.073163997	178	0.508697463	male	yes	breeding	8.11	2019
OBBB	2019-06-27 8:11	532982.6369	8089138.232	0	0.073163997	178	0.508697463	male	yes	breeding	8.185277778	2019
OBBB	2019-06-27 8:15	532974.4903	8089134.559	0	0.046321997	178	0.508697463	male	yes	breeding	8.263888889	2019
OBBB	2019-06-27 8:20	532978.8377	8089136.305	0	0.073163997	178	0.508697463	male	yes	breeding	8.339166667	2019
OBBB	2019-06-27 8:42	532970.5913	8089138.588	0	0.067628409	178	0.508697463	male	yes	breeding	8.715555556	2019
OBBB	2019-06-27 8:47	532973.3692	8089136.024	0	0.046321997	178	0.508697463	male	yes	breeding	8.790833333	2019
OBBB	2019-06-27 8:52	532967.2312	8089143.173	0	0.067628409	178	0	male	yes	breeding	8.869444444	2019
OBBB	2019-06-27 9:19	532977.6325	8089142.979	0	0.073163997	178	0.508697463	male	yes	breeding	9.321111111	2019
OBBB	2019-06-27 9:23	532977.1249	8089140.55	0	0.073163997	178	0.508697463	male	yes	breeding	9.396388889	2019
OBBB	2019-06-27 9:28	532972.7183	8089142.339	0	0.067628409	178	0.508697463	male	yes	breeding	9.475277778	2019
OBBB	2019-06-27 9:55	532970.0121	8089140.43	1	0.067628409	178	0.508697463	male	yes	breeding	9.926944444	2019
OBBB	2019-06-27 10:00	532969.8562	8089149.733	0	0.067628409	178	0.508697463	male	yes	breeding	10.00222222	2019
OBBB	2019-06-27 10:04	532973.6586	8089151.47	0	0.067628409	178	0.508697463	male	yes	breeding	10.08277778	2019
OBBB	2019-06-27 10:09	532970.4044	8089149.742	0	0.067628409	178	0.508697463	male	yes	breeding	10.15805556	2019
OBBB	2019-06-27 10:32	532972.0455	8089149.769	0	0.067628409	178	0.508697463	male	yes	breeding	10.53444444	2019
OBBB	2019-06-27 10:36	532972.0799	8089147.717	1	0.067628409	178	0.508697463	male	yes	breeding	10.60972222	2019
OBBB	2019-06-27 10:41	532973.1636	8089148.293	0	0.067628409	178	0.508697463	male	yes	breeding	10.68861111	2019
OBBB	2019-06-27 11:17	532976.9783	8089149.294	0	0.073163997	178	0.508697463	male	yes	breeding	11.29777778	2019
OBBB	2019-06-27 11:22	532969.7317	8089157.161	0	0.067628409	178	0.508697463	male	yes	breeding	11.37305556	2019
OBBB	2019-06-27 11:40	532980.731	8089153.998	0	0.073163997	178	0.508697463	male	yes	breeding	11.67416667	2019
OBBB	2019-06-27 11:49	532963.3508	8089146.087	0	0.067628409	178	0	male	yes	breeding	11.82472222	2019
OBBB	2019-06-27 11:54	532939.1913	8089151.071	0	0.056168782	178	0	male	yes	breeding	11.9	2019
OBBB	2019-06-27 12:54	532968.2588	8089147.095	0	0.067628409	178	0.508697463	male	yes	breeding	12.91027778	2019
OBBB	2019-06-27 13:21	533749.308	8089487.616	1	0.43768004	178	2.405831958	male	yes	breeding	13.36194444	2019
OBBB	2019-06-27 13:26	534044.6871	8089206.896	0	0.261817147	178	5.069896517	male	yes	breeding	13.43722222	2019
OBBB	2019-06-27 13:30	534337.1946	8089064.148	1	0.153680244	178	1.393664004	male	yes	breeding	13.51611111	2019
OBBB	2019-06-27 13:58	535606.6857	8087133.84	0	0.126400388	178	10.41747455	male	yes	breeding	13.96777778	2019
OBBB	2019-06-27 14:02	535361.3896	8087127.558	0	0.012181049	178	9.412783981	male	yes	breeding	14.04305556	2019
OBBB	2019-06-27 14:07	535063.2404	8087105.124	1	-0.064265646	178	15.32594229	male	yes	breeding	14.12194444	2019
OBBB	2019-06-27 14:11	534804.2177	8086945.448	1	-0.085781518	178	9.412783981	male	yes	breeding	14.19722222	2019
OBBB	2019-06-27 14:34	534401.7839	8085896.683	1	-0.084625408	178	0.122019499	male	yes	breeding	14.57361111	2019
OBBB	2019-06-27 14:38	534412.0533	8085904.862	1	-0.084625408	178	0.122019499	male	yes	breeding	14.64888889	2019
OBBB	2019-06-27 14:43	534410.0033	8085896.826	1	-0.084625408	178	0.122019499	male	yes	breeding	14.73111111	2019
OBBB	2019-06-27 15:10	535016.9219	8087861.487	1	0.127774104	178	6.208176839	male	yes	breeding	15.18277778	2019
OBBB	2019-06-27 15:15	535215.8484	8087761.095	0	0.188352754	178	6.438162395	male	yes	breeding	15.26138889	2019
OBBB	2019-06-27 15:20	535348.2128	8087891.953	0	0.188946351	178	4.78296188	male	yes	breeding	15.33666667	2019
OBBB	2019-06-27 15:33	535449.6054	8087856.589	0	0.187238555	178	8.511997476	male	yes	breeding	15.56472222	2019
OBBB	2019-06-27 15:42	535241.2849	8087961.631	1	0.17523407	178	5.350394465	male	yes	breeding	15.71527778	2019
OBBB	2019-06-27 15:47	535269.5642	8088247.392	1	0.102086904	178	4.78296188	male	yes	breeding	15.79055556	2019
OBBB	2019-06-27 15:52	535301.8542	8088248.149	0	0.093809846	178	4.78296188	male	yes	breeding	15.86916667	2019
OBBB	2019-06-27 16:28	534827.3829	8089319.703	1	0.482508286	178	1.144028438	male	yes	breeding	16.47472222	2019
OBBB	2019-06-27 16:33	534535.1796	8088946.191	0	0.055741565	178	2.269653518	male	yes	breeding	16.55	2019
OBBB	2019-06-27 16:55	534051.0894	8087950.729	0	-0.088240039	178	5.852017498	male	yes	breeding	16.92638889	2019
OBBB	2019-06-27 18:08	534190.3164	8087090.516	0	-0.090155859	178	6.563653634	male	yes	breeding	18.14305556	2019
OBBB	2019-06-27 18:13	534179.395	8086930.603	1	-0.090273873	178	6.563653634	male	yes	breeding	18.22194444	2019
OBBB	2019-06-27 18:40	534664.3724	8085426.92	0	-0.073366221	178	0.122019499	male	yes	breeding	18.67361111	2019
OBBB	2019-06-27 18:44	535033.3962	8085455.198	1	-0.053781067	178	0.122019499	male	yes	breeding	18.74888889	2019
OBBB	2019-06-27 18:49	535056.9948	8085700.515	1	-0.012533499	178	4.50290972	male	yes	breeding	18.82611111	2019
OBBB	2019-06-27 19:21	535386.4018	8086985.386	1	0.039530065	178	9.412783981	male	yes	breeding	19.35305556	2019
OBBB	2019-06-27 19:25	535372.6841	8087017.115	1	0.023844583	178	9.412783981	male	yes	breeding	19.43194444	2019
OBBB	2019-06-27 19:30	535380.587	8087004.059	1	0.034401658	178	9.412783981	male	yes	breeding	19.50861111	2019
OBBB	2019-06-27 19:53	535379.8747	8087013.34	0	0.034401658	178	9.412783981	male	yes	breeding	19.885	2019
OBBB	2019-06-27 19:57	535379.8178	8087016.507	0	0.029914869	178	9.412783981	male	yes	breeding	19.96027778	2019
OBBB	2019-06-27 20:02	535382.0463	8087014.316	0	0.034401658	178	9.412783981	male	yes	breeding	20.03916667	2019
OBBB	2019-06-27 20:29	534719.9235	8087873.343	1	0.039409414	178	6.208176839	male	yes	breeding	20.49083333	2019
OBBB	2019-06-27 20:33	534616.4845	8088119.387	1	-0.009354508	178	14.89755265	male	yes	breeding	20.56611111	2019
OBBB	2019-06-27 20:38	534622.5663	8088116.147	1	-0.009354508	178	14.89755265	male	yes	breeding	20.64444444	2019
OBBB	2019-06-27 20:43	534603.0789	8088227.932	0	-0.024489989	178	14.89755265	male	yes	breeding	20.71972222	2019
OBBB	2019-06-27 21:10	534319.8596	8088269.276	0	-0.077882608	178	5.176104577	male	yes	breeding	21.17138889	2019
OBBB	2019-06-27 21:14	534254.5248	8087682.027	0	-0.074670934	178	0.502784399	male	yes	breeding	21.24888889	2019
OBBB	2019-06-27 21:42	533633.9698	8088264.69	0	-0.0902498	178	1.723228522	male	yes	breeding	21.70055556	2019
OBBB	2019-06-27 21:46	533402.5016	8088516.432	0	-0.089989476	178	1.199103928	male	yes	breeding	21.77583333	2019
OBBB	2019-06-27 21:51	533199.1528	8088629.771	0	-0.089134332	178	1.199103928	male	yes	breeding	21.85472222	2019
OBBB	2019-06-27 21:55	533078.7209	8088760.879	0	-0.084171662	178	0	male	yes	breeding	21.93	2019
OBBB	2019-06-27 22:18	532970.7497	8089227.098	0	0.148411118	178	0	male	yes	breeding	22.30638889	2019
OBBB	2019-06-27 22:22	532964.2133	8089225.315	0	0.148411118	178	0	male	yes	breeding	22.38166667	2019
OBBB	2019-06-27 22:27	532968.545	8089227.987	0	0.148411118	178	0	male	yes	breeding	22.45888889	2019
OBBB	2019-06-27 22:59	532969.6038	8089230.236	0	0.148411118	178	0	male	yes	breeding	22.98583333	2019
OBBB	2019-06-27 23:03	532974.9379	8089238.325	0	0.178578848	178	0	male	yes	breeding	23.06472222	2019
OBBB	2019-06-27 23:30	532970.2047	8089226.899	0	0.148411118	178	0	male	yes	breeding	23.51638889	2019
OBBB	2019-06-27 23:35	532964.1418	8089229.587	0	0.148411118	178	0	male	yes	breeding	23.59166667	2019
OBBB	2019-06-27 23:40	532965.6956	8089234.823	0	0.178578848	178	0	male	yes	breeding	23.67055556	2019
OBBB	2019-06-28 0:07	532966.0402	8089442.905	1	0.231698932	179	0.508697463	male	yes	breeding	0.122222222	2019
OBBB	2019-06-28 0:11	532851.0721	8089479.841	0	0.134711991	179	0	male	yes	breeding	0.1975	2019
OBBB	2019-06-28 0:16	532905.6098	8089588.417	1	0.131777031	179	0.796935544	male	yes	breeding	0.274444444	2019
OBBB	2019-06-28 0:20	532806.2793	8089606.84	0	0.027920694	179	0.796935544	male	yes	breeding	0.349722222	2019
OBBB	2019-06-28 0:53	532684.4488	8089498.086	1	-0.015225544	179	0	male	yes	breeding	0.899444444	2019
OBBB	2019-06-28 1:12	533357.2083	8089347.603	0	0.245775006	179	0.508697463	male	yes	breeding	1.200555556	2019
OBBB	2019-06-28 1:16	533698.5845	8089254.681	1	0.274595029	179	0.346185559	male	yes	breeding	1.275833333	2019
OBBB	2019-06-28 1:21	533931.3083	8089403.532	1	0.522655821	179	0.295568695	male	yes	breeding	1.355	2019
OBBB	2019-06-28 1:48	533771.52	8088830.851	1	-0.075779552	179	1.393664004	male	yes	breeding	1.806666667	2019
OBBB	2019-06-28 1:52	533683.678	8088878.804	1	-0.059132171	179	1.393664004	male	yes	breeding	1.881944444	2019
OBBB	2019-06-28 1:57	533332.0349	8088734.103	1	-0.086314231	179	1.199103928	male	yes	breeding	1.959166667	2019
OBBB	2019-06-28 2:24	532957.9251	8088587.784	1	-0.089199912	179	0	male	yes	breeding	2.410833333	2019
OBBB	2019-06-28 2:29	533128.1524	8088425.33	1	-0.090131059	179	0	male	yes	breeding	2.486111111	2019
OBBB	2019-06-28 2:33	532990.7552	8088229.261	1	-0.090270107	179	0	male	yes	breeding	2.565	2019
OBBB	2019-06-28 3:05	533214.5744	8087585.556	1	-0.090290789	179	0	male	yes	breeding	3.091944444	2019
OBBB	2019-06-28 3:10	533461.6702	8087546.974	0	-0.090290751	179	3.035968206	male	yes	breeding	3.170833333	2019
OBBB	2019-06-28 3:14	534013.8209	8087540.624	0	-0.089535856	179	4.017248521	male	yes	breeding	3.246111111	2019
OBBB	2019-06-28 3:37	533316.0047	8087060.663	1	-0.090290789	179	0	male	yes	breeding	3.6225	2019
OBBB	2019-06-28 3:46	533225.0209	8086901.257	1	-0.090290789	179	0	male	yes	breeding	3.776666667	2019
OBBB	2019-06-28 4:13	533148.8886	8087388.456	1	-0.090290789	179	0	male	yes	breeding	4.228333333	2019
OBBB	2019-06-28 4:18	533166.1363	8087535.091	1	-0.090290789	179	0	male	yes	breeding	4.303611111	2019
OBBB	2019-06-28 4:23	533158.3582	8087606.732	0	-0.090290789	179	0	male	yes	breeding	4.383611111	2019
OBBB	2019-06-28 4:27	533163.906	8087602.553	0	-0.090290789	179	0	male	yes	breeding	4.458888889	2019
OBBB	2019-06-28 4:50	533157.7064	8087613.047	0	-0.090290789	179	0	male	yes	breeding	4.835277778	2019
OBBB	2019-06-28 4:54	533143.2444	8087626.192	0	-0.090290789	179	0	male	yes	breeding	4.910555556	2019
OBBB	2019-06-28 4:59	533161.6211	8087608.093	0	-0.090290789	179	0	male	yes	breeding	4.989166667	2019
OBBB	2019-06-28 5:26	533156.2268	8087603.35	0	-0.090290789	179	0	male	yes	breeding	5.440833333	2019
OBBB	2019-06-28 5:30	533118.9111	8087673.01	0	-0.090290789	179	0	male	yes	breeding	5.516111111	2019
OBBB	2019-06-28 5:59	533157.8534	8087604.314	0	-0.090290789	179	0	male	yes	breeding	5.990555556	2019
OBBB	2019-06-28 6:04	533159.988	8087607.507	1	-0.090290789	179	0	male	yes	breeding	6.069444444	2019
OBBB	2019-06-28 6:08	533157.7627	8087609.701	0	-0.090290789	179	0	male	yes	breeding	6.144722222	2019
OBBB	2019-06-28 6:31	533152.2085	8087614.26	0	-0.090290789	179	0	male	yes	breeding	6.521111111	2019
OBBB	2019-06-28 6:35	533163.1852	8087612.772	0	-0.090290789	179	0	male	yes	breeding	6.596388889	2019
OBBB	2019-06-28 6:40	533157.6688	8087615.278	0	-0.090290789	179	0	male	yes	breeding	6.675277778	2019
OBBB	2019-06-28 7:07	533153.3337	8087612.416	0	-0.090290789	179	0	male	yes	breeding	7.126944444	2019
OBBB	2019-06-28 7:12	533159.399	8087610.097	0	-0.090290789	179	0	male	yes	breeding	7.202222222	2019
OBBB	2019-06-28 7:16	533149.4628	8087614.772	0	-0.090290789	179	0	male	yes	breeding	7.281111111	2019
OBBB	2019-06-28 7:21	533154.9824	8087612.076	1	-0.090290789	179	0	male	yes	breeding	7.356388889	2019
OBBB	2019-06-28 7:48	533156.0795	8087612.094	0	-0.090290789	179	0	male	yes	breeding	7.808055556	2019
OBBB	2019-06-28 7:53	533151.1742	8087610.706	0	-0.090290789	179	0	male	yes	breeding	7.888611111	2019
OBBB	2019-06-28 8:20	533157.1798	8087611.733	0	-0.090290789	179	0	male	yes	breeding	8.340277778	2019
OBBB	2019-06-28 8:24	533152.7665	8087613.712	0	-0.090290789	179	0	male	yes	breeding	8.415555556	2019
OBBB	2019-06-28 8:29	533150.0864	8087610.13	0	-0.090290789	179	0	male	yes	breeding	8.494444444	2019
OBBB	2019-06-28 8:52	533154.4746	8087609.836	0	-0.090290789	179	0	male	yes	breeding	8.881388889	2019
OBBB	2019-06-28 17:30	534584.3737	8087297.854	0	-0.079514435	179	3.316047214	male	yes	breeding	17.50111111	2019
OBBB	2019-06-28 17:34	534584.857	8087301.399	0	-0.079514435	179	3.316047214	male	yes	breeding	17.57638889	2019
OBBB	2019-06-28 17:39	534585.5886	8087290.991	0	-0.079514435	179	3.316047214	male	yes	breeding	17.65361111	2019
OBBB	2019-06-28 18:47	533828.1791	8086933.835	0	-0.090290729	179	7.488215717	male	yes	breeding	18.78638889	2019
OBBB	2019-06-28 18:52	533744.4913	8087149.96	0	-0.090290576	179	7.488215717	male	yes	breeding	18.87194444	2019
OBBB	2019-06-28 19:14	533455.4533	8087655.091	1	-0.090290719	179	2.654250069	male	yes	breeding	19.24833333	2019
OBBB	2019-06-28 19:19	533579.4237	8087899.864	1	-0.090287125	179	4.196778474	male	yes	breeding	19.32361111	2019
OBBB	2019-06-28 19:24	533620.8943	8088036.497	1	-0.090275636	179	1.723228522	male	yes	breeding	19.40083333	2019
OBBB	2019-06-28 19:28	533514.1894	8088225.829	1	-0.090278409	179	1.723228522	male	yes	breeding	19.47611111	2019
OBBB	2019-06-28 19:51	533732.6647	8088862.718	1	-0.069366526	179	1.393664004	male	yes	breeding	19.8525	2019
OBBB	2019-06-28 19:55	533655.7118	8089138.093	1	0.197518211	179	0.346185559	male	yes	breeding	19.92777778	2019
OBBB	2019-06-28 20:01	533511.4183	8089449.141	0	0.314819741	179	2.405831958	male	yes	breeding	20.01777778	2019
OBBB	2019-06-28 20:23	535101.7626	8088845.939	0	0.068357136	179	0.615561769	male	yes	breeding	20.39416667	2019
OBBB	2019-06-28 20:28	534891.6557	8088780.839	0	0.102035102	179	5.10693437	male	yes	breeding	20.46944444	2019
OBBB	2019-06-28 20:32	534562.1859	8088841.967	0	0.032400545	179	2.269653518	male	yes	breeding	20.54611111	2019
OBBB	2019-06-28 20:37	534239.8885	8088869.626	1	-0.043878855	179	1.95892673	male	yes	breeding	20.62138889	2019
OBBB	2019-06-28 20:59	534079.9676	8088781.12	0	-0.07586785	179	1.95892673	male	yes	breeding	20.99777778	2019
OBBB	2019-06-28 21:04	534097.9915	8088783.295	0	-0.074767778	179	1.95892673	male	yes	breeding	21.07305556	2019
OBBB	2019-06-28 21:09	534077.146	8088786.092	1	-0.07586785	179	1.95892673	male	yes	breeding	21.15027778	2019
OBBB	2019-06-28 21:36	533993.4388	8088467.228	0	-0.088812526	179	0.999032872	male	yes	breeding	21.60194444	2019
OBBB	2019-06-28 21:40	533697.912	8088495.059	1	-0.08994984	179	5.301101218	male	yes	breeding	21.67722222	2019
OBBB	2019-06-28 21:45	533451.392	8088538.461	1	-0.089825313	179	1.199103928	male	yes	breeding	21.76027778	2019
OBBB	2019-06-28 22:12	533159.197	8087849.599	0	-0.090290789	179	2.654250069	male	yes	breeding	22.21194444	2019
OBBB	2019-06-28 22:17	533483.2407	8087534.51	0	-0.090290729	179	3.035968206	male	yes	breeding	22.28722222	2019
OBBB	2019-06-28 22:21	533209.4306	8087338.533	1	-0.090290789	179	0	male	yes	breeding	22.36611111	2019
OBBB	2019-06-28 22:49	534087.414	8086072.154	1	-0.089956388	179	0.122019499	male	yes	breeding	22.81777778	2019
OBBB	2019-06-28 22:53	534381.5849	8086048.992	1	-0.087140448	179	0.122019499	male	yes	breeding	22.89305556	2019
OBBB	2019-06-28 22:58	534657.2705	8085830.869	0	-0.061979054	179	0.122019499	male	yes	breeding	22.97194444	2019
OBBB	2019-06-28 23:25	534809.7395	8085453.468	0	-0.057785652	179	0.122019499	male	yes	breeding	23.42361111	2019
OBBB	2019-06-28 23:29	534746.5157	8085463.51	1	-0.063563824	179	0.122019499	male	yes	breeding	23.49888889	2019
OBBB	2019-06-28 23:58	534712.124	8086824.253	0	-0.087905825	179	0.801676041	male	yes	breeding	23.97333333	2019
OBBB	2019-06-29 0:03	535011.8149	8087008.995	1	-0.071803315	180	9.412783981	male	yes	breeding	0.051944444	2019
OBBB	2019-06-29 0:34	535011.611	8088283.321	1	0.114392374	180	9.931502876	male	yes	breeding	0.578888889	2019
OBBB	2019-06-29 0:39	534948.7714	8088584.93	0	0.091900613	180	1.540439054	male	yes	breeding	0.658888889	2019
OBBB	2019-06-29 1:06	534253.8256	8088760.53	1	-0.060195802	180	1.95892673	male	yes	breeding	1.110555556	2019
OBBB	2019-06-29 1:11	534368.2719	8088443.992	0	-0.067716858	180	5.176104577	male	yes	breeding	1.185833333	2019
OBBB	2019-06-29 1:43	533860.1583	8088864.172	0	-0.072944902	180	1.393664004	male	yes	breeding	1.719722222	2019
OBBB	2019-06-29 1:48	533916.2708	8088910.881	0	-0.059415889	180	1.393664004	male	yes	breeding	1.801944444	2019
OBBB	2019-06-29 1:52	533913.4979	8088913.065	0	-0.059415889	180	1.393664004	male	yes	breeding	1.877222222	2019
OBBB	2019-06-29 2:15	533911.2284	8088917.667	0	-0.059415889	180	1.393664004	male	yes	breeding	2.253611111	2019
OBBB	2019-06-29 2:19	533910.2025	8088913.745	0	-0.059415889	180	1.393664004	male	yes	breeding	2.3325	2019
OBBB	2019-06-29 3:00	533131.4195	8089141.658	1	0.093833119	180	0.508697463	male	yes	breeding	3.01	2019
OBBB	2019-06-29 3:59	533771.6061	8089176.719	1	0.241673627	180	0.346185559	male	yes	breeding	3.990555556	2019
OBBB	2019-06-29 4:03	533778.7283	8089048.714	0	0.084201693	180	0.346185559	male	yes	breeding	4.065833333	2019
OBBB	2019-06-29 4:08	533783.6584	8089048.431	0	0.084201693	180	0.346185559	male	yes	breeding	4.144722222	2019
OBBB	2019-06-29 4:45	533782.527	8089050.453	0	0.084201693	180	0.346185559	male	yes	breeding	4.750555556	2019
OBBB	2019-06-29 5:12	533783.0495	8089051.957	0	0.084201693	180	0.346185559	male	yes	breeding	5.202222222	2019
OBBB	2019-06-29 5:16	533785.2837	8089049.385	0	0.084201693	180	0.346185559	male	yes	breeding	5.2775	2019
OBBB	2019-06-29 5:21	533785.2901	8089049.017	0	0.084201693	180	0.346185559	male	yes	breeding	5.358055556	2019
OBBB	2019-06-29 5:26	533789.5857	8089053.743	0	0.084201693	180	0.346185559	male	yes	breeding	5.433333333	2019
OBBB	2019-06-29 5:53	533784.3597	8089039.327	0	0.048580387	180	0.346185559	male	yes	breeding	5.885	2019
OBBB	2019-06-29 5:57	533790.2584	8089046.502	0	0.084201693	180	0.346185559	male	yes	breeding	5.963888889	2019
OBBB	2019-06-29 6:02	533783.6425	8089049.356	0	0.084201693	180	0.346185559	male	yes	breeding	6.039166667	2019
OBBB	2019-06-29 6:24	533783.6488	8089048.988	0	0.084201693	180	0.346185559	male	yes	breeding	6.415555556	2019
OBBB	2019-06-29 6:29	533780.293	8089053.204	0	0.084201693	180	0.346185559	male	yes	breeding	6.490833333	2019
OBBB	2019-06-29 6:34	533787.0813	8089040.311	0	0.084201693	180	0.346185559	male	yes	breeding	6.568055556	2019
OBBB	2019-06-29 7:01	533772.0165	8089057.156	0	0.086459406	180	0.346185559	male	yes	breeding	7.019722222	2019
OBBB	2019-06-29 7:05	533761.4774	8089065.343	0	0.128687067	180	0.346185559	male	yes	breeding	7.095	2019
OBBB	2019-06-29 7:10	533774.7354	8089026.153	0	0.050530716	180	0.346185559	male	yes	breeding	7.173333333	2019
OBBB	2019-06-29 7:14	533769.7952	8089058.982	0	0.086459406	180	0.346185559	male	yes	breeding	7.248611111	2019
OBBB	2019-06-29 7:37	533780.9815	8089044.848	0	0.084201693	180	0.346185559	male	yes	breeding	7.625	2019
OBBB	2019-06-29 7:42	533782.9992	8089022.948	0	0.048580387	180	0.346185559	male	yes	breeding	7.700277778	2019
OBBB	2019-06-29 7:46	533779.2413	8089050.586	0	0.084201693	180	0.346185559	male	yes	breeding	7.778888889	2019
OBBB	2019-06-29 7:51	533792.3042	8089054.715	0	0.084201693	180	0.346185559	male	yes	breeding	7.854166667	2019
OBBB	2019-06-29 8:13	533777.0073	8089053.337	0	0.084201693	180	0.346185559	male	yes	breeding	8.230555556	2019
OBBB	2019-06-29 8:18	533776.7042	8089070.993	0	0.127598263	180	0.346185559	male	yes	breeding	8.305833333	2019
OBBB	2019-06-29 8:23	533771.8666	8089065.89	0	0.128687067	180	0.346185559	male	yes	breeding	8.386388889	2019
OBBB	2019-06-29 8:54	533781.0133	8089042.996	0	0.084201693	180	0.346185559	male	yes	breeding	8.913333333	2019
OBBB	2019-06-29 8:59	533796.6638	8089055.906	0	0.080945109	180	0.346185559	male	yes	breeding	8.990555556	2019
OBBB	2019-06-29 9:03	533782.1353	8089041.521	0	0.084201693	180	0.346185559	male	yes	breeding	9.065833333	2019
OBBB	2019-06-29 9:31	533778.3492	8089038.856	0	0.048580387	180	0.346185559	male	yes	breeding	9.5175	2019
OBBB	2019-06-29 9:35	533776.8261	8089031.946	0	0.048580387	180	0.346185559	male	yes	breeding	9.596388889	2019
OBBB	2019-06-29 10:07	533617.6275	8089093.004	1	0.134742891	180	0.784422957	male	yes	breeding	10.12333333	2019
OBBB	2019-06-29 10:12	533569.9951	8089062.435	1	0.052484483	180	0.784422957	male	yes	breeding	10.20166667	2019
OBBB	2019-06-29 10:39	534131.6981	8088417.562	0	-0.086628364	180	0.999032872	male	yes	breeding	10.65333333	2019
OBBB	2019-06-29 10:43	533917.2019	8088348.764	1	-0.089690856	180	5.301101218	male	yes	breeding	10.72861111	2019
OBBB	2019-06-29 10:48	533881.4903	8088387.946	1	-0.089808999	180	5.301101218	male	yes	breeding	10.81222222	2019
OBBB	2019-06-29 11:15	533793.4938	8087869.498	1	-0.090176029	180	4.196778474	male	yes	breeding	11.26388889	2019
OBBB	2019-06-29 11:21	533847.5416	8087751.415	0	-0.090115068	180	4.196778474	male	yes	breeding	11.35111111	2019
OBBB	2019-06-29 11:30	534198.3854	8087351.362	1	-0.088815615	180	11.00069504	male	yes	breeding	11.50166667	2019
OBBB	2019-06-29 12:02	534873.6173	8086521.959	0	-0.056262877	180	10.56218435	male	yes	breeding	12.03388889	2019
OBBB	2019-06-29 12:29	535194.0249	8086039.165	1	0.031688215	180	4.314100742	male	yes	breeding	12.48555556	2019
OBBB	2019-06-29 12:33	535163.8001	8086012.964	1	0.028653015	180	4.314100742	male	yes	breeding	12.56083333	2019
OBBB	2019-06-29 12:38	535323.2106	8085987.174	1	0.001688909	180	6.141947241	male	yes	breeding	12.63972222	2019
OBBB	2019-06-29 12:42	535238.369	8086011.506	1	0.021513805	180	6.141947241	male	yes	breeding	12.715	2019
OBBB	2019-06-29 13:14	535265.7944	8085336.056	0	-0.07451908	180	4.50290972	male	yes	breeding	13.24555556	2019
OBBB	2019-06-29 13:41	534099.1295	8086598.586	0	-0.090282724	180	0.122019499	male	yes	breeding	13.6975	2019
OBBB	2019-06-29 13:46	534096.4142	8086597.245	0	-0.090282724	180	0.122019499	male	yes	breeding	13.77277778	2019
OBBB	2019-06-29 13:51	534131.1681	8086583.711	0	-0.0902794	180	0.122019499	male	yes	breeding	13.85138889	2019
OBBB	2019-06-29 13:55	534124.8879	8086566.677	0	-0.090276923	180	0.122019499	male	yes	breeding	13.92666667	2019
OBBB	2019-06-29 14:18	533789.9158	8087088.45	0	-0.090290661	180	7.488215717	male	yes	breeding	14.30305556	2019
OBBB	2019-06-29 14:22	534015.3472	8087357.118	0	-0.090055102	180	11.00069504	male	yes	breeding	14.37833333	2019
OBBB	2019-06-29 14:27	534183.1729	8087533.515	0	-0.08553945	180	0.502784399	male	yes	breeding	14.45722222	2019
OBBB	2019-06-29 14:59	534333.4564	8087552.307	0	-0.069863875	180	5.15612437	male	yes	breeding	14.98611111	2019
OBBB	2019-06-29 15:04	534302.304	8087548.606	0	-0.074726647	180	0.502784399	male	yes	breeding	15.06944444	2019
OBBB	2019-06-29 15:31	534596.5779	8087694.333	0	0.011500041	180	6.047509513	male	yes	breeding	15.52111111	2019
OBBB	2019-06-29 15:35	534688.2891	8087835.22	1	0.033308764	180	6.208176839	male	yes	breeding	15.59833333	2019
OBBB	2019-06-29 15:40	535051.3665	8087956.757	0	0.153943957	180	6.208176839	male	yes	breeding	15.67361111	2019
OBBB	2019-06-29 15:55	534990.3749	8088430.775	1	0.103503891	180	9.931502876	male	yes	breeding	15.92777778	2019
OBBB	2019-06-29 16:20	534095.9295	8088870.652	0	-0.064046121	180	1.95892673	male	yes	breeding	16.33916667	2019
OBBB	2019-06-29 16:24	534026.1655	8088758.99	1	-0.080348782	180	1.95892673	male	yes	breeding	16.41444444	2019
OBBB	2019-06-29 16:51	533346.3041	8089377.72	1	0.27372754	180	0.508697463	male	yes	breeding	16.86611111	2019
OBBB	2019-06-29 16:56	533243.1548	8089491.638	0	0.309420972	180	7.509631739	male	yes	breeding	16.945	2019
OBBB	2019-06-29 17:28	534178.6212	8089277.466	0	0.350498322	180	5.069896517	male	yes	breeding	17.47194444	2019
OBBB	2019-06-29 17:33	534169.323	8089277.115	0	0.350498322	180	5.069896517	male	yes	breeding	17.55027778	2019
OBBB	2019-06-29 17:37	534156.2914	8089271.31	0	0.352352408	180	5.069896517	male	yes	breeding	17.62555556	2019
OBBB	2019-06-29 18:00	534179.6433	8089281.567	0	0.375819176	180	5.069896517	male	yes	breeding	18.00194444	2019
OBBB	2019-06-29 18:04	534176.3321	8089283.183	0	0.375819176	180	5.069896517	male	yes	breeding	18.07722222	2019
OBBB	2019-06-29 18:10	534279.6907	8089223.807	0	0.299487574	180	0.346008472	male	yes	breeding	18.1675	2019
OBBB	2019-06-29 18:32	535179.4371	8088542.179	1	0.112444117	180	0.434356842	male	yes	breeding	18.54388889	2019
OBBB	2019-06-29 18:37	534952.9538	8088164.381	1	0.109941482	180	9.931502876	male	yes	breeding	18.61916667	2019
OBBB	2019-06-29 18:41	534981.2054	8087837.612	1	0.111704528	180	6.208176839	male	yes	breeding	18.69777778	2019
OBBB	2019-06-29 18:46	535476.7534	8087747.927	1	0.200527095	180	8.511997476	male	yes	breeding	18.77305556	2019
OBBB	2019-06-29 19:08	535469.993	8086845.93	0	0.088910775	180	10.95665656	male	yes	breeding	19.14944444	2019
OBBB	2019-06-29 19:13	535482.6423	8086843.19	0	0.08919543	180	10.95665656	male	yes	breeding	19.22472222	2019
OBBB	2019-06-29 19:18	535493.565	8086845.06	0	0.089171296	180	10.95665656	male	yes	breeding	19.30305556	2019
OBBB	2019-06-29 19:22	535495.2316	8086843.785	0	0.089171296	180	10.95665656	male	yes	breeding	19.37833333	2019
OBBB	2019-06-29 19:45	535482.6089	8086845.041	0	0.08919543	180	10.95665656	male	yes	breeding	19.75472222	2019
OBBB	2019-06-29 19:49	535485.4333	8086840.261	0	0.08919543	180	10.95665656	male	yes	breeding	19.83	2019
OBBB	2019-06-29 19:54	535484.2988	8086842.472	0	0.08919543	180	10.95665656	male	yes	breeding	19.91027778	2019
OBBB	2019-06-29 20:26	534995.8387	8086582.143	1	-0.008775497	180	10.56218435	male	yes	breeding	20.43722222	2019
OBBB	2019-06-29 20:30	534902.5535	8086620.654	1	-0.061272569	180	8.272106196	male	yes	breeding	20.51611111	2019
OBBB	2019-06-29 20:58	533958.2806	8087807.801	1	-0.089436274	180	4.196778474	male	yes	breeding	20.96777778	2019
OBBB	2019-06-29 21:02	533815.3703	8088094.128	0	-0.090111546	180	1.723228522	male	yes	breeding	21.04305556	2019
OBBB	2019-06-29 21:07	533747.0667	8088341.757	0	-0.09013338	180	5.301101218	male	yes	breeding	21.12194444	2019
OBBB	2019-06-29 23:15	535142.9551	8087365.568	1	-0.001585791	180	15.32594229	male	yes	breeding	23.26305556	2019
OBBB	2019-06-29 23:20	535221.7854	8087306.728	1	0.004319433	180	15.32594229	male	yes	breeding	23.33833333	2019
OBBB	2019-06-29 23:24	535185.5669	8087341.047	0	0.003232373	180	15.32594229	male	yes	breeding	23.41555556	2019
OBBB	2019-06-29 23:56	535067.6338	8085842.031	1	0.000318934	180	4.50290972	male	yes	breeding	23.9425	2019
OBBB	2019-06-30 0:29	534282.3688	8085892.181	0	-0.087647659	181	0.122019499	male	yes	breeding	0.497222222	2019
OBBB	2019-06-30 0:52	534315.6465	8085901.318	0	-0.086971292	181	0.122019499	male	yes	breeding	0.882777778	2019
OBBB	2019-06-30 0:57	534321.7798	8085895.288	0	-0.086971292	181	0.122019499	male	yes	breeding	0.958055556	2019
OBBB	2019-06-30 1:02	534318.4693	8085896.536	0	-0.086971292	181	0.122019499	male	yes	breeding	1.036944444	2019
OBBB	2019-06-30 1:29	534321.8833	8085889.343	0	-0.086971292	181	0.122019499	male	yes	breeding	1.488611111	2019
OBBB	2019-06-30 1:33	534340.8828	8085900.084	0	-0.086569435	181	0.122019499	male	yes	breeding	1.563888889	2019
OBBB	2019-06-30 1:38	534322.9264	8085892.519	0	-0.086971292	181	0.122019499	male	yes	breeding	1.641111111	2019
OBBB	2019-06-30 2:10	533399.448	8086209.689	1	-0.090290789	181	0	male	yes	breeding	2.168055556	2019
OBBB	2019-06-30 2:14	533407.3515	8086260.776	1	-0.090290789	181	0	male	yes	breeding	2.246388889	2019
OBBB	2019-06-30 2:19	533404.4079	8086240.454	0	-0.090290789	181	0	male	yes	breeding	2.321666667	2019
OBBB	2019-06-30 2:51	533204.9251	8086695.821	0	-0.090290789	181	0	male	yes	breeding	2.851944444	2019
OBBB	2019-06-30 2:55	533113.5668	8086785.39	1	-0.090290789	181	0	male	yes	breeding	2.927222222	2019
OBBB	2019-06-30 3:22	533483.1681	8087538.782	0	-0.090290729	181	3.035968206	male	yes	breeding	3.378888889	2019
OBBB	2019-06-30 3:27	533484.142	8087546.051	1	-0.090290729	181	3.035968206	male	yes	breeding	3.459444444	2019
OBBB	2019-06-30 3:46	533697.4777	8087752.746	1	-0.090274834	181	4.196778474	male	yes	breeding	3.769444444	2019
OBBB	2019-06-30 3:50	533595.3104	8087867.401	0	-0.09028653	181	4.196778474	male	yes	breeding	3.844722222	2019
OBBB	2019-06-30 3:55	533571.7772	8087898.797	1	-0.090287125	181	4.196778474	male	yes	breeding	3.92	2019
OBBB	2019-06-30 4:23	534277.571	8087522.135	0	-0.080787703	181	0.502784399	male	yes	breeding	4.394444444	2019
OBBB	2019-06-30 5:04	534287.4747	8087519.518	0	-0.079593937	181	0.502784399	male	yes	breeding	5.075	2019
OBBB	2019-06-30 6:08	534319.2937	8087547.787	0	-0.072440539	181	0.502784399	male	yes	breeding	6.134166667	2019
OBBB	2019-06-30 6:12	534320.865	8087551.898	0	-0.072440539	181	0.502784399	male	yes	breeding	6.209444444	2019
OBBB	2019-06-30 6:17	534325.1337	8087558.488	0	-0.072440539	181	0.502784399	male	yes	breeding	6.296666667	2019
OBBB	2019-06-30 6:49	534317.4179	8087561.142	0	-0.072440539	181	0.502784399	male	yes	breeding	6.828888889	2019
OBBB	2019-06-30 6:54	534335.602	8087554.765	0	-0.069863875	181	5.15612437	male	yes	breeding	6.904166667	2019
OBBB	2019-06-30 7:16	534314.282	8087552.53	0	-0.074726647	181	0.502784399	male	yes	breeding	7.280555556	2019
OBBB	2019-06-30 7:21	534317.0411	8087551.463	0	-0.072440539	181	0.502784399	male	yes	breeding	7.355833333	2019
OBBB	2019-06-30 7:26	534313.1234	8087556.225	0	-0.074726647	181	0.502784399	male	yes	breeding	7.438055556	2019
OBBB	2019-06-30 7:30	534318.1836	8087548.693	0	-0.072440539	181	0.502784399	male	yes	breeding	7.513333333	2019
OBBB	2019-06-30 7:53	534317.0639	8087550.158	0	-0.072440539	181	0.502784399	male	yes	breeding	7.889722222	2019
OBBB	2019-06-30 7:58	534319.3489	8087544.619	0	-0.07463525	181	0.502784399	male	yes	breeding	7.968333333	2019
OBBB	2019-06-30 8:25	534314.6091	8087533.759	0	-0.076593926	181	0.502784399	male	yes	breeding	8.42	2019
OBBB	2019-06-30 8:29	534318.8586	8087541.453	0	-0.07463525	181	0.502784399	male	yes	breeding	8.495277778	2019
OBBB	2019-06-30 8:34	534310.874	8087559.533	0	-0.074726647	181	0.502784399	male	yes	breeding	8.574166667	2019
OBBB	2019-06-30 8:38	534314.2982	8087551.605	0	-0.074726647	181	0.502784399	male	yes	breeding	8.649444444	2019
OBBB	2019-06-30 9:47	534258.8205	8087655.515	0	-0.075584562	181	0.502784399	male	yes	breeding	9.795555556	2019
OBBB	2019-06-30 10:10	533422.3098	8088252.539	1	-0.090279889	181	1.723228522	male	yes	breeding	10.17194444	2019
OBBB	2019-06-30 10:14	533396.301	8087816.978	1	-0.090290683	181	2.654250069	male	yes	breeding	10.24722222	2019
OBBB	2019-06-30 10:19	533568.7884	8087367.307	0	-0.090290729	181	3.035968206	male	yes	breeding	10.32555556	2019
OBBB	2019-06-30 10:24	533626.2159	8086922.936	1	-0.090290789	181	0.499762138	male	yes	breeding	10.40083333	2019
OBBB	2019-06-30 10:46	534608.5591	8086762.93	0	-0.089412565	181	3.591190491	male	yes	breeding	10.77722222	2019
OBBB	2019-06-30 10:51	534758.4183	8086777.652	0	-0.085831355	181	8.272106196	male	yes	breeding	10.8525	2019
OBBB	2019-06-30 10:55	534810.5072	8086620.331	1	-0.077795401	181	8.272106196	male	yes	breeding	10.93138889	2019
OBBB	2019-06-30 11:23	534747.4093	8087029.049	0	-0.086482375	181	2.634105655	male	yes	breeding	11.385	2019
OBBB	2019-06-30 11:27	534727.8235	8087052.502	0	-0.086449828	181	2.634105655	male	yes	breeding	11.46027778	2019
OBBB	2019-06-30 11:32	534750.1039	8087031.696	0	-0.086482375	181	2.634105655	male	yes	breeding	11.54055556	2019
OBBB	2019-06-30 11:36	534750.6165	8087033.568	0	-0.086482375	181	2.634105655	male	yes	breeding	11.61583333	2019
OBBB	2019-06-30 12:04	534748.5527	8087026.469	0	-0.086482375	181	2.634105655	male	yes	breeding	12.0675	2019
OBBB	2019-06-30 12:08	534746.1578	8087037.952	0	-0.086482375	181	2.634105655	male	yes	breeding	12.14638889	2019
OBBB	2019-06-30 12:40	534748.9769	8087033.35	0	-0.086482375	181	2.634105655	male	yes	breeding	12.67333333	2019
OBBB	2019-06-30 12:45	534747.9187	8087031.289	0	-0.086482375	181	2.634105655	male	yes	breeding	12.75166667	2019
OBBB	2019-06-30 12:49	534747.9319	8087030.542	0	-0.086482375	181	2.634105655	male	yes	breeding	12.82694444	2019
OBBB	2019-06-30 13:12	534700.7701	8086006.61	0	-0.066030503	181	0.122019499	male	yes	breeding	13.20333333	2019
OBBB	2019-06-30 13:16	534880.899	8086017.599	1	-0.01648524	181	0.122019499	male	yes	breeding	13.27861111	2019
OBBB	2019-06-30 13:21	534921.8917	8085900.25	0	-0.008018182	181	0.122019499	male	yes	breeding	13.3575	2019
OBBB	2019-06-30 13:48	534688.1744	8085881.429	0	-0.057714062	181	0.122019499	male	yes	breeding	13.80916667	2019
OBBB	2019-06-30 13:53	535027.0965	8085655.545	1	-0.018403857	181	0.122019499	male	yes	breeding	13.88444444	2019
OBBB	2019-06-30 13:57	534887.8898	8085901.321	0	-0.012466325	181	0.122019499	male	yes	breeding	13.96166667	2019
OBBB	2019-06-30 14:02	534693.2003	8085907.179	0	-0.055682313	181	0.122019499	male	yes	breeding	14.03694444	2019
OBBB	2019-06-30 14:25	535484.9866	8086560.956	1	0.125304235	181	8.968972881	male	yes	breeding	14.41694444	2019
OBBB	2019-06-30 14:29	535712.1435	8086755.658	0	0.05298355	181	0.325225623	male	yes	breeding	14.49222222	2019
OBBB	2019-06-30 14:34	535556.1318	8087142.589	0	0.117640674	181	10.41747455	male	yes	breeding	14.57277778	2019
OBBB	2019-06-30 15:01	535474.1918	8087555.599	0	0.197473985	181	8.511997476	male	yes	breeding	15.02444444	2019
OBBB	2019-06-30 15:05	535470.8497	8087558.707	0	0.197473985	181	8.511997476	male	yes	breeding	15.09972222	2019
OBBB	2019-06-30 15:10	535469.7325	8087559.982	0	0.197473985	181	8.511997476	male	yes	breeding	15.17972222	2019
OBBB	2019-06-30 15:37	535472.0341	8087553.887	0	0.197473985	181	8.511997476	male	yes	breeding	15.63138889	2019
OBBB	2019-06-30 15:42	535479.5907	8087559.981	0	0.198939663	181	8.511997476	male	yes	breeding	15.70666667	2019
OBBB	2019-06-30 15:47	535482.4109	8087555.379	0	0.198939663	181	8.511997476	male	yes	breeding	15.78361111	2019
OBBB	2019-06-30 15:51	535473.1381	8087553.349	0	0.197473985	181	8.511997476	male	yes	breeding	15.85888889	2019
OBBB	2019-06-30 16:18	535419.8298	8087350.445	1	0.080192358	181	10.41747455	male	yes	breeding	16.31055556	2019
OBBB	2019-06-30 16:23	535338.1	8087326.484	1	0.037896434	181	10.41747455	male	yes	breeding	16.38916667	2019
OBBB	2019-06-30 16:54	534733.419	8087201.179	1	-0.081490092	181	18.17439483	male	yes	breeding	16.91611111	2019
OBBB	2019-06-30 16:59	534297.8992	8087549.824	1	-0.076751076	181	0.502784399	male	yes	breeding	16.99666667	2019
OBBB	2019-06-30 17:26	534387.2054	8088864.195	0	-0.012749149	181	1.95892673	male	yes	breeding	17.44833333	2019
OBBB	2019-06-30 17:31	534255.4436	8089044.872	1	0.105325937	181	1.393664004	male	yes	breeding	17.52361111	2019
OBBB	2019-06-30 17:36	534105.8317	8089025.728	0	0.025166215	181	1.393664004	male	yes	breeding	17.6025	2019
OBBB	2019-06-30 18:16	534188.7168	8086456.403	0	-0.090220363	181	0.122019499	male	yes	breeding	18.28	2019
OBBB	2019-06-30 18:43	534080.5982	8087353.036	1	-0.089845858	181	11.00069504	male	yes	breeding	18.73166667	2019
OBBB	2019-06-30 18:48	534000.601	8087513.429	1	-0.089751171	181	11.00069504	male	yes	breeding	18.81222222	2019
OBBB	2019-06-30 18:57	533962.1681	8087804.711	1	-0.089436274	181	4.196778474	male	yes	breeding	18.96277778	2019
OBBB	2019-06-30 19:15	533665.6546	8088492.655	1	-0.089952405	181	5.301101218	male	yes	breeding	19.26388889	2019
OBBB	2019-06-30 19:20	533665.946	8088827.737	1	-0.073958411	181	1.393664004	male	yes	breeding	19.33916667	2019
OBBB	2019-06-30 19:25	533788.3495	8088488.242	0	-0.089891816	181	5.301101218	male	yes	breeding	19.41777778	2019
OBBB	2019-06-30 20:25	534200.5099	8087954.245	0	-0.08191997	181	5.852017498	male	yes	breeding	20.41916667	2019
OBBB	2019-06-30 20:29	534220.8021	8087983.985	0	-0.080572775	181	5.852017498	male	yes	breeding	20.49638889	2019
OBBB	2019-06-30 20:34	534244.4816	8088007.637	0	-0.07992431	181	7.901682028	male	yes	breeding	20.57166667	2019
OBBB	2019-06-30 21:01	533794.0223	8087328.015	1	-0.09028669	181	7.488215717	male	yes	breeding	21.02333333	2019
OBBB	2019-06-30 21:06	533440.5409	8087243.147	0	-0.090290789	181	3.035968206	male	yes	breeding	21.11166667	2019
OBBB	2019-06-30 21:11	533356.7501	8086983.623	1	-0.090290789	181	0	male	yes	breeding	21.18694444	2019
OBBB	2019-06-30 21:29	533759.2985	8085549.561	1	-0.090272107	181	0	male	yes	breeding	21.48805556	2019
OBBB	2019-06-30 22:17	534712.5866	8086020.206	1	-0.062339041	181	0.122019499	male	yes	breeding	22.28638889	2019
OBBB	2019-06-30 22:30	535107.4369	8086715.413	1	0.01430858	181	9.412783981	male	yes	breeding	22.51222222	2019
OBBB	2019-06-30 22:35	535095.3891	8086715.009	0	0.00573672	181	9.412783981	male	yes	breeding	22.59083333	2019
OBBB	2019-06-30 22:44	535235.5937	8086840.797	1	0.031923991	181	9.412783981	male	yes	breeding	22.74138889	2019
OBBB	2019-06-30 23:11	534699.7717	8087836.169	0	0.03618991	181	6.208176839	male	yes	breeding	23.19666667	2019
OBBB	2019-06-30 23:43	534554.7834	8088172.236	1	-0.032080411	181	14.89755265	male	yes	breeding	23.72361111	2019
OBBB	2019-06-30 23:48	534550.0826	8088159.323	1	-0.032080411	181	14.89755265	male	yes	breeding	23.80361111	2019
OBBB	2019-07-01 0:15	534543.7826	8088175.2	0	-0.034040691	182	14.89755265	male	yes	breeding	0.255277778	2019
OBBB	2019-07-01 0:19	534545.4964	8088171.136	0	-0.032080411	182	14.89755265	male	yes	breeding	0.330555556	2019
OBBB	2019-07-01 0:24	534551.5615	8088168.643	0	-0.032080411	182	14.89755265	male	yes	breeding	0.409722222	2019
OBBB	2019-07-01 0:29	534557.6886	8088162.804	0	-0.032080411	182	14.89755265	male	yes	breeding	0.485	2019
OBBB	2019-07-01 0:51	534567.5276	8088163.713	0	-0.027823251	182	14.89755265	male	yes	breeding	0.861388889	2019
OBBB	2019-07-01 0:56	534548.8489	8088167.29	0	-0.032080411	182	14.89755265	male	yes	breeding	0.936666667	2019
OBBB	2019-07-01 1:01	534555.4232	8088167.037	0	-0.032080411	182	14.89755265	male	yes	breeding	1.020555556	2019
OBBB	2019-07-01 1:33	534215.2004	8088684.169	1	-0.074607818	182	1.95892673	male	yes	breeding	1.552222222	2019
OBBB	2019-07-01 1:37	534550.089	8088689.283	1	-0.001013623	182	2.269653518	male	yes	breeding	1.6275	2019
OBBB	2019-06-28 8:57	533156.1485	8087608.001	0	-0.090290789	179	0	male	yes	breeding	8.956666667	2019
OBBB	2019-06-28 9:02	533153.5341	8087600.515	0	-0.090290789	179	0	male	yes	breeding	9.042222222	2019
OBBB	2019-06-28 9:07	533154.5092	8087607.783	0	-0.090290789	179	0	male	yes	breeding	9.1175	2019
OBBB	2019-06-28 9:25	533157.1358	8087614.343	0	-0.090290789	179	0	male	yes	breeding	9.418611111	2019
OBBB	2019-06-28 9:29	533153.4089	8087607.955	0	-0.090290789	179	0	male	yes	breeding	9.493888889	2019
OBBB	2019-06-28 9:34	533158.8003	8087613.066	0	-0.090290789	179	0	male	yes	breeding	9.572777778	2019
OBBB	2019-06-28 10:05	533154.506	8087607.973	0	-0.090290789	179	0	male	yes	breeding	10.09972222	2019
OBBB	2019-06-28 10:10	533157.2831	8087605.599	1	-0.090290789	179	0	male	yes	breeding	10.17861111	2019
OBBB	2019-06-28 10:42	533575.2491	8088561.957	0	-0.089472507	179	1.199103928	male	yes	breeding	10.70555556	2019
OBBB	2019-06-28 10:46	533594.0657	8088517.829	0	-0.089842699	179	1.199103928	male	yes	breeding	10.78277778	2019
OBBB	2019-06-28 10:51	533598.9051	8088522.932	1	-0.089839396	179	1.199103928	male	yes	breeding	10.85805556	2019
OBBB	2019-06-28 11:18	533599.9604	8088525.182	1	-0.089839396	179	1.199103928	male	yes	breeding	11.30972222	2019
OBBB	2019-06-28 11:23	533766.1694	8088345.242	0	-0.090111705	179	5.301101218	male	yes	breeding	11.39722222	2019
OBBB	2019-06-28 11:46	533952.1543	8088766.08	1	-0.08277915	179	1.95892673	male	yes	breeding	11.77361111	2019
OBBB	2019-06-28 11:50	533985.74	8089039.828	0	0.015350877	179	1.393664004	male	yes	breeding	11.84888889	2019
OBBB	2019-06-28 11:55	533876.4229	8089127.377	0	0.183842859	179	0.346185559	male	yes	breeding	11.92777778	2019
OBBB	2019-06-28 12:22	533740.4583	8088376.04	0	-0.090136997	179	5.301101218	male	yes	breeding	12.37944444	2019
OBBB	2019-06-28 12:27	533733.0366	8088361.967	0	-0.090152001	179	5.301101218	male	yes	breeding	12.45472222	2019
OBBB	2019-06-28 12:31	533761.4671	8088363.938	0	-0.090111705	179	5.301101218	male	yes	breeding	12.53305556	2019
OBBB	2019-06-28 12:59	533751.7596	8088355.404	0	-0.09013338	179	5.301101218	male	yes	breeding	12.98472222	2019
OBBB	2019-06-28 13:03	533746.7927	8088357.74	0	-0.09013338	179	5.301101218	male	yes	breeding	13.06	2019
OBBB	2019-06-28 13:08	533744.2588	8088441.742	0	-0.090039952	179	5.301101218	male	yes	breeding	13.13833333	2019
OBBB	2019-06-28 13:12	533780.7765	8088387.141	1	-0.090070042	179	5.301101218	male	yes	breeding	13.21361111	2019
OBBB	2019-06-28 13:50	534782.4124	8088458.518	0	0.034721276	179	1.540439054	male	yes	breeding	13.84111111	2019
OBBB	2019-06-28 14:04	534673.919	8087998.228	1	0.019074516	179	9.931502876	male	yes	breeding	14.06694444	2019
OBBB	2019-06-28 14:08	534723.7664	8087779.691	0	0.039276072	179	6.208176839	male	yes	breeding	14.14222222	2019
OBBB	2019-06-28 14:13	534559.8803	8087663.564	1	-0.005977082	179	5.15612437	male	yes	breeding	14.22555556	2019
OBBB	2019-06-28 14:40	534720.3929	8087442.867	1	-0.044080421	179	13.25046242	male	yes	breeding	14.67722222	2019
OBBB	2019-06-28 14:45	534561.9238	8087422.229	1	-0.062568719	179	5.15612437	male	yes	breeding	14.75611111	2019
OBBB	2019-06-28 15:12	534981.1782	8087037.459	1	-0.07573008	179	9.412783981	male	yes	breeding	15.20777778	2019
OBBB	2019-06-28 15:16	534983.694	8087049.966	1	-0.075440153	179	9.412783981	male	yes	breeding	15.28305556	2019
OBBB	2019-06-28 15:21	534851.4349	8086908.527	0	-0.083605063	179	9.412783981	male	yes	breeding	15.36333333	2019
OBBB	2019-06-28 16:17	534960.8847	8087347.456	1	-0.042750514	179	6.047509513	male	yes	breeding	16.29	2019
OBBB	2019-06-28 16:21	534720.3981	8087411.628	1	-0.050493729	179	13.25046242	male	yes	breeding	16.36527778	2019
OBBB	2019-06-28 16:26	534596.2711	8087306.43	1	-0.076428004	179	3.316047214	male	yes	breeding	16.44388889	2019
OBBB	2019-06-28 16:31	534588.0968	8087304.055	1	-0.079514435	179	3.316047214	male	yes	breeding	16.51916667	2019
OBBB	2019-06-28 16:53	534586.9832	8087305.152	0	-0.079514435	179	3.316047214	male	yes	breeding	16.89555556	2019
OBBB	2019-06-28 16:58	534582.5025	8087310.841	0	-0.077197566	179	3.316047214	male	yes	breeding	16.97083333	2019
OBBB	2019-06-28 17:02	534587.3947	8087312.969	0	-0.077197566	179	3.316047214	male	yes	breeding	17.04944444	2019
BORR	2019-06-15 18:40	534793.5629	8089932.377	0	0.383501544	166	0.087482175	male	no	not breeding	18.66944444	2019
BORR	2019-06-15 18:44	534795.2759	8089928.312	0	0.385075723	166	0.087482175	male	no	not breeding	18.74472222	2019
BORR	2019-06-15 18:49	534795.2167	8089931.658	0	0.383501544	166	0.087482175	male	no	not breeding	18.82	2019
BORR	2019-06-15 18:53	534799.5934	8089931.557	0	0.383501544	166	0.087482175	male	no	not breeding	18.89527778	2019
BORR	2019-06-15 18:58	534794.6851	8089930.723	0	0.385075723	166	0.087482175	male	no	not breeding	18.97055556	2019
BORR	2019-06-15 19:02	534795.1936	8089932.963	0	0.383501544	166	0.087482175	male	no	not breeding	19.0475	2019
BORR	2019-06-15 19:07	534798.478	8089932.832	0	0.383501544	166	0.087482175	male	no	not breeding	19.12277778	2019
BORR	2019-06-15 19:29	534785.7713	8089908.999	0	0.375765221	166	0.087482175	male	no	not breeding	19.49916667	2019
BORR	2019-06-15 19:39	534793.4183	8089940.552	0	0.383501544	166	0.087482175	male	no	not breeding	19.65111111	2019
BORR	2019-06-15 19:43	534792.9657	8089935.155	0	0.383501544	166	0.087482175	male	no	not breeding	19.72638889	2019
BORR	2019-06-15 20:06	534794.6687	8089931.649	1	0.383501544	166	0.087482175	male	no	not breeding	20.10277778	2019
BORR	2019-06-15 20:10	534933.6393	8090022.443	0	0.355477921	166	0.087482175	male	no	not breeding	20.17805556	2019
BORR	2019-06-15 20:15	535096.5227	8089967.694	0	0.302378441	166	0.087482175	male	no	not breeding	20.25527778	2019
BORR	2019-06-15 20:42	534933.4459	8089756.153	0	0.3938561	166	0.087482175	male	no	not breeding	20.70694444	2019
BORR	2019-06-15 20:46	534928.5568	8089754.214	0	0.3938561	166	0.087482175	male	no	not breeding	20.78222222	2019
BORR	2019-06-15 20:51	534942.2763	8089751.668	0	0.392801985	166	0.087482175	male	no	not breeding	20.86277778	2019
BORR	2019-06-15 20:56	534942.8177	8089752.046	0	0.392801985	166	0.087482175	male	no	not breeding	20.93805556	2019
BORR	2019-06-15 21:18	534937.3444	8089752.139	0	0.392801985	166	0.087482175	male	no	not breeding	21.31444444	2019
BORR	2019-06-15 21:23	534932.9539	8089752.987	0	0.3938561	166	0.087482175	male	no	not breeding	21.38972222	2019
BORR	2019-06-15 21:28	534934.0532	8089752.638	1	0.3938561	166	0.087482175	male	no	not breeding	21.46833333	2019
BORR	2019-06-15 21:55	534602.9138	8090259.82	0	0.102775716	166	0.250422654	male	no	not breeding	21.92	2019
BORR	2019-06-15 22:04	534429.9925	8090640.03	1	0.185056933	166	0.854165725	male	no	not breeding	22.07388889	2019
BORR	2019-06-15 22:31	534642.6531	8090953.007	0	0.178821523	166	9.037269221	male	no	not breeding	22.52555556	2019
BORR	2019-06-15 22:36	534660.9877	8090936.405	0	0.129769685	166	9.037269221	male	no	not breeding	22.60083333	2019
BORR	2019-06-15 22:40	534643.4373	8090970.493	0	0.198435885	166	9.037269221	male	no	not breeding	22.67972222	2019
BORR	2019-06-15 23:07	534628.2645	8090993.845	0	0.232643518	166	1.103626551	male	no	not breeding	23.13138889	2019
BORR	2019-06-15 23:12	534630.8776	8090969.713	0	0.214872484	166	9.037269221	male	no	not breeding	23.20666667	2019
BORR	2019-06-15 23:17	534644.7716	8090956.949	0	0.178821523	166	9.037269221	male	no	not breeding	23.28388889	2019
BORR	2019-06-15 23:44	534631.9696	8090969.733	0	0.214872484	166	9.037269221	male	no	not breeding	23.73555556	2019
BORR	2019-06-15 23:48	534632.5827	8090966.028	0	0.197385506	166	9.037269221	male	no	not breeding	23.81083333	2019
BORR	2019-06-15 23:53	534634.2386	8090965.131	0	0.197385506	166	9.037269221	male	no	not breeding	23.88805556	2019
BORR	2019-06-16 0:20	534659.3759	8091182.758	0	0.262892344	167	9.626336004	male	no	not breeding	0.339722222	2019
BORR	2019-06-16 0:24	534638.7607	8090956.653	1	0.197385506	167	9.037269221	male	no	not breeding	0.415	2019
BORR	2019-06-16 0:29	534642.076	8090954.67	1	0.178821523	167	9.037269221	male	no	not breeding	0.493888889	2019
BORR	2019-06-16 0:56	534428.8098	8090332.822	0	0.003494366	167	0.854165725	male	no	not breeding	0.945555556	2019
BORR	2019-06-16 1:01	534433.5798	8090310.212	0	-0.000497001	167	0.854165725	male	no	not breeding	1.020833333	2019
BORR	2019-06-16 1:05	534417.3612	8090330.758	0	0.003494366	167	0.854165725	male	no	not breeding	1.098055556	2019
BORR	2019-06-16 1:37	534404.8007	8090329.791	0	-0.002140458	167	0.854165725	male	no	not breeding	1.625	2019
BORR	2019-06-16 1:42	534411.9157	8090329.358	0	-0.002140458	167	0.854165725	male	no	not breeding	1.702222222	2019
BORR	2019-06-16 2:09	534413.034	8090328.083	0	0.003494366	167	0.854165725	male	no	not breeding	2.157777778	2019
BORR	2019-06-16 2:13	534415.2058	8090328.857	0	0.003494366	167	0.854165725	male	no	not breeding	2.233055556	2019
BORR	2019-06-16 2:18	534411.9352	8090328.242	0	-0.002140458	167	0.854165725	male	no	not breeding	2.311944444	2019
BORR	2019-06-16 2:45	534414.1492	8090326.797	0	0.003494366	167	0.854165725	male	no	not breeding	2.763611111	2019
BORR	2019-06-16 2:50	534413.5754	8090328.271	0	0.003494366	167	0.854165725	male	no	not breeding	2.838888889	2019
BORR	2019-06-16 2:54	534413.5688	8090328.65	0	0.003494366	167	0.854165725	male	no	not breeding	2.914166667	2019
BORR	2019-06-16 2:59	534415.1927	8090329.605	0	0.003494366	167	0.854165725	male	no	not breeding	2.989444444	2019
BORR	2019-06-16 3:03	534414.1199	8090328.47	0	0.003494366	167	0.854165725	male	no	not breeding	3.064722222	2019
BORR	2019-06-16 3:08	534414.6515	8090329.406	0	0.003494366	167	0.854165725	male	no	not breeding	3.14	2019
BORR	2019-06-16 3:12	534411.3645	8090329.727	0	-0.002140458	167	0.854165725	male	no	not breeding	3.215277778	2019
BORR	2019-06-16 3:17	534414.1101	8090329.028	0	0.003494366	167	0.854165725	male	no	not breeding	3.2925	2019
BORR	2019-06-16 3:44	534413.5883	8090327.535	0	0.003494366	167	0.854165725	male	no	not breeding	3.744166667	2019
BORR	2019-06-16 3:49	534414.7068	8090326.249	0	0.003494366	167	0.854165725	male	no	not breeding	3.819444444	2019
BORR	2019-06-16 3:53	534414.1492	8090326.797	0	0.003494366	167	0.854165725	male	no	not breeding	3.894722222	2019
BORR	2019-06-16 3:58	534413.0633	8090326.41	0	0.003494366	167	0.854165725	male	no	not breeding	3.97	2019
BORR	2019-06-16 4:02	534414.7003	8090326.617	0	0.003494366	167	0.854165725	male	no	not breeding	4.045277778	2019
BORR	2019-06-16 4:07	534414.1166	8090328.66	0	0.003494366	167	0.854165725	male	no	not breeding	4.120555556	2019
BORR	2019-06-16 4:11	534408.412	8090217.168	0	-0.069245547	167	0.087482175	male	no	not breeding	4.195833333	2019
BORR	2019-06-16 4:16	534350.2035	8090042.658	0	-0.178259832	167	0.087482175	male	no	not breeding	4.273055556	2019
BORR	2019-06-16 4:20	534121.893	8089960.964	0	-0.086569757	167	0	male	no	not breeding	4.348333333	2019
BORR	2019-06-16 4:43	534680.1294	8089509.562	0	0.05019677	167	0.571591454	male	no	not breeding	4.724722222	2019
BORR	2019-06-16 4:52	534782.865	8089887.749	0	0.37393706	167	0.087482175	male	no	not breeding	4.876666667	2019
BORR	2019-06-16 4:57	534785.1259	8089883.694	0	0.37393706	167	0.087482175	male	no	not breeding	4.951944444	2019
BORR	2019-06-16 5:19	534784.0498	8089882.559	0	0.368105722	167	0.087482175	male	no	not breeding	5.328333333	2019
BORR	2019-06-16 5:24	534783.4295	8089886.821	0	0.37393706	167	0.087482175	male	no	not breeding	5.403611111	2019
BORR	2019-06-16 5:28	534784.5517	8089885.168	0	0.37393706	167	0.087482175	male	no	not breeding	5.478888889	2019
BORR	2019-06-16 5:33	534785.6607	8089884.261	0	0.37393706	167	0.087482175	male	no	not breeding	5.557777778	2019
BORR	2019-06-16 6:05	534727.7149	8090068.077	0	0.293197148	167	0.087482175	male	no	not breeding	6.084722222	2019
BORR	2019-06-16 6:10	534721.8665	8090306.356	0	0.128198909	167	0.250422654	male	no	not breeding	6.166944444	2019
BORR	2019-06-16 6:33	534642.5778	8090957.279	1	0.178821523	167	9.037269221	male	no	not breeding	6.550555556	2019
BORR	2019-06-16 6:37	534602.3064	8090915.656	1	0.194299528	167	9.037269221	male	no	not breeding	6.625833333	2019
BORR	2019-06-16 6:42	534648.1001	8090954.218	1	0.178821523	167	9.037269221	male	no	not breeding	6.704722222	2019
BORR	2019-06-16 7:09	534618.4161	8090963.358	0	0.214187086	167	9.037269221	male	no	not breeding	7.156388889	2019
BORR	2019-06-16 7:13	534591.6828	8090804.836	1	0.138656225	167	4.358451417	male	no	not breeding	7.231666667	2019
BORR	2019-06-16 7:18	534455.4684	8090652.749	0	0.180184118	167	0.854165725	male	no	not breeding	7.308888889	2019
BORR	2019-06-16 7:45	534438.1985	8090639.806	0	0.185056933	167	0.854165725	male	no	not breeding	7.760555556	2019
BORR	2019-06-16 7:50	534439.3071	8090638.888	0	0.185056933	167	0.854165725	male	no	not breeding	7.835833333	2019
BORR	2019-06-16 7:54	534438.1726	8090641.289	0	0.185056933	167	0.854165725	male	no	not breeding	7.912777778	2019
BORR	2019-06-16 7:59	534439.2876	8090640.003	0	0.185056933	167	0.854165725	male	no	not breeding	7.988055556	2019
BORR	2019-06-16 8:26	534436.8517	8090623.046	0	0.174221118	167	0.854165725	male	no	not breeding	8.439722222	2019
BORR	2019-06-16 8:31	534439.3267	8090637.772	0	0.185056933	167	0.854165725	male	no	not breeding	8.518888889	2019
BORR	2019-06-16 8:35	534438.2181	8090638.69	0	0.185056933	167	0.854165725	male	no	not breeding	8.594166667	2019
BORR	2019-06-16 8:58	534441.4459	8090641.715	0	0.185056933	167	0.854165725	male	no	not breeding	8.970555556	2019
BORR	2019-06-16 9:02	534438.1888	8090640.363	0	0.185056933	167	0.854165725	male	no	not breeding	9.045833333	2019
BORR	2019-06-16 9:07	534443.7899	8090632.83	0	0.185056933	167	0.854165725	male	no	not breeding	9.122777778	2019
BORR	2019-06-16 9:11	534446.998	8090636.981	0	0.180184118	167	0.854165725	male	no	not breeding	9.198055556	2019
BORR	2019-06-16 9:34	534438.9157	8090630.145	0	0.185056933	167	0.854165725	male	no	not breeding	9.574444444	2019
BORR	2019-06-16 9:38	534441.5077	8090638.19	0	0.185056933	167	0.854165725	male	no	not breeding	9.649722222	2019
BORR	2019-06-16 9:43	534443.1802	8090636.356	0	0.185056933	167	0.854165725	male	no	not breeding	9.727222222	2019
BORR	2019-06-16 10:10	534446.4536	8090636.782	0	0.180184118	167	0.854165725	male	no	not breeding	10.17888889	2019
BORR	2019-06-16 10:15	534445.9417	8090634.731	0	0.180184118	167	0.854165725	male	no	not breeding	10.25416667	2019
BORR	2019-06-16 10:19	534447.497	8090639.589	0	0.180184118	167	0.854165725	male	no	not breeding	10.33111111	2019
BORR	2019-06-16 10:46	534445.9514	8090634.173	0	0.180184118	167	0.854165725	male	no	not breeding	10.78277778	2019
BORR	2019-06-16 10:51	534446.5187	8090633.067	0	0.180184118	167	0.854165725	male	no	not breeding	10.85805556	2019
BORR	2019-06-16 10:56	534445.8895	8090637.709	0	0.180184118	167	0.854165725	male	no	not breeding	10.935	2019
BORR	2019-06-16 11:00	534445.3419	8090637.878	0	0.185056933	167	0.854165725	male	no	not breeding	11.01027778	2019
BORR	2019-06-16 11:23	534445.9221	8090635.846	0	0.180184118	167	0.854165725	male	no	not breeding	11.38666667	2019
BORR	2019-06-16 11:27	534444.869	8090633.596	0	0.185056933	167	0.854165725	male	no	not breeding	11.46194444	2019
BORR	2019-06-16 11:32	534445.3517	8090637.32	0	0.185056933	167	0.854165725	male	no	not breeding	11.53888889	2019
BORR	2019-06-16 11:59	534446.9556	8090639.401	0	0.180184118	167	0.854165725	male	no	not breeding	11.99055556	2019
BORR	2019-06-16 12:03	534446.036	8090629.344	0	0.168569427	167	0.854165725	male	no	not breeding	12.06583333	2019
BORR	2019-06-16 12:08	534445.3517	8090637.32	0	0.185056933	167	0.854165725	male	no	not breeding	12.14277778	2019
BORR	2019-06-16 12:35	534447.0631	8090633.267	0	0.180184118	167	0.854165725	male	no	not breeding	12.59444444	2019
BORR	2019-06-16 12:40	534447.0274	8090635.308	0	0.180184118	167	0.854165725	male	no	not breeding	12.66972222	2019
BORR	2019-06-16 12:44	534446.8939	8090642.926	0	0.180184118	167	0.854165725	male	no	not breeding	12.74722222	2019
BORR	2019-06-16 13:11	534828.1537	8090419.249	0	-0.102185552	167	0.250422654	male	no	not breeding	13.19888889	2019
BORR	2019-06-16 13:16	534624.285	8090319.519	0	0.09069637	167	0.250422654	male	no	not breeding	13.27416667	2019
BORR	2019-06-16 13:21	534549.3264	8090290.308	0	0.062570716	167	0.250422654	male	no	not breeding	13.35166667	2019
BORR	2019-06-16 13:25	534429.4826	8090263.102	1	-0.024684373	167	0.087482175	male	no	not breeding	13.42722222	2019
BORR	2019-06-16 13:48	534427.3337	8090261.012	0	-0.034013106	167	0.087482175	male	no	not breeding	13.80361111	2019
BORR	2019-06-16 13:52	534428.9511	8090262.345	0	-0.034013106	167	0.087482175	male	no	not breeding	13.87888889	2019
BORR	2019-06-16 13:57	534427.8685	8090261.579	0	-0.034013106	167	0.087482175	male	no	not breeding	13.95555556	2019
BORR	2019-06-16 14:01	534426.8509	8090257.288	0	-0.034013106	167	0.087482175	male	no	not breeding	14.03083333	2019
BORR	2019-06-16 14:33	534430.5815	8090262.932	0	-0.024684373	167	0.087482175	male	no	not breeding	14.55972222	2019
BORR	2019-06-16 15:05	534427.8423	8090263.073	0	-0.034013106	167	0.087482175	male	no	not breeding	15.08666667	2019
BORR	2019-06-16 15:09	534429.4078	8090267.374	0	-0.024684373	167	0.087482175	male	no	not breeding	15.16555556	2019
BORR	2019-06-16 15:37	534429.0063	8090259.189	0	-0.034013106	167	0.087482175	male	no	not breeding	15.61722222	2019
BORR	2019-06-16 15:41	534425.6056	8090266.002	0	-0.034013106	167	0.087482175	male	no	not breeding	15.6925	2019
BORR	2019-06-16 15:46	534432.2022	8090264.076	0	-0.024684373	167	0.087482175	male	no	not breeding	15.76972222	2019
BORR	2019-06-16 16:13	534478.7365	8090479.665	0	0.072284389	167	0.854165725	male	no	not breeding	16.22138889	2019
BORR	2019-06-16 16:17	534479.2387	8090482.273	0	0.072284389	167	0.854165725	male	no	not breeding	16.29666667	2019
BORR	2019-06-16 16:22	534477.6409	8090479.835	0	0.076296692	167	0.854165725	male	no	not breeding	16.37388889	2019
BORR	2019-06-16 16:49	534635.5339	8090953.618	1	0.197385506	167	9.037269221	male	no	not breeding	16.82555556	2019
BORR	2019-06-16 16:54	534624.0897	8090982.614	1	0.231858944	167	9.037269221	male	no	not breeding	16.90083333	2019
BORR	2019-06-16 16:58	534588.2476	8091062.124	0	0.287187581	167	6.927065453	male	no	not breeding	16.97805556	2019
BORR	2019-06-16 17:25	534522.7148	8090279.609	1	0.038477405	167	0.250422654	male	no	not breeding	17.43222222	2019
BORR	2019-06-16 17:30	534647.9101	8090189.207	1	0.164310759	167	0.087482175	male	no	not breeding	17.5075	2019
BORR	2019-06-16 17:35	534646.8634	8090186.589	0	0.164310759	167	0.087482175	male	no	not breeding	17.58638889	2019
BORR	2019-06-16 18:06	534848.3302	8090021.298	0	0.366105079	167	0.087482175	male	no	not breeding	18.11333333	2019
BORR	2019-06-16 18:11	534838.2268	8089943.209	1	0.398978997	167	0.087482175	male	no	not breeding	18.19055556	2019
BORR	2019-06-16 18:38	534930.7981	8089843.511	0	0.415108508	167	0.087482175	male	no	not breeding	18.64222222	2019
BORR	2019-06-16 18:43	534932.4585	8089842.424	0	0.415108508	167	0.087482175	male	no	not breeding	18.7175	2019
BORR	2019-06-16 18:47	534935.7034	8089844.524	0	0.414124558	167	0.087482175	male	no	not breeding	18.79472222	2019
BORR	2019-06-16 18:57	534938.4597	8089843.457	0	0.414124558	167	0.087482175	male	no	not breeding	18.96083333	2019
BORR	2019-06-16 19:24	534930.808	8089842.953	0	0.415108508	167	0.087482175	male	no	not breeding	19.4125	2019
BORR	2019-06-16 19:29	534933.5182	8089844.485	0	0.415108508	167	0.087482175	male	no	not breeding	19.48777778	2019
BORR	2019-06-16 19:34	534930.3097	8089840.333	0	0.415108508	167	0.087482175	male	no	not breeding	19.56972222	2019
BORR	2019-06-16 20:01	534936.7433	8089847.7	0	0.414124558	167	0.087482175	male	no	not breeding	20.02138889	2019
BORR	2019-06-16 20:05	534936.0994	8089853.088	0	0.414124558	167	0.087482175	male	no	not breeding	20.09861111	2019
BORR	2019-06-16 20:33	534929.1972	8089841.251	0	0.415108508	167	0.087482175	male	no	not breeding	20.55027778	2019
BORR	2019-06-16 20:37	534928.6955	8089838.821	0	0.415108508	167	0.087482175	male	no	not breeding	20.62555556	2019
BORR	2019-06-16 20:42	534931.3263	8089844.636	0	0.415108508	167	0.087482175	male	no	not breeding	20.70277778	2019
BORR	2019-06-16 20:46	534934.294	8089831.478	0	0.413243982	167	0.087482175	male	no	not breeding	20.77805556	2019
BORR	2019-06-16 21:13	534923.9619	8089858.819	0	0.415108508	167	0.087482175	male	no	not breeding	21.22972222	2019
BORR	2019-06-16 21:18	534911.2303	8089867.329	0	0.417503191	167	0.087482175	male	no	not breeding	21.30861111	2019
BORR	2019-06-16 21:45	534928.1707	8089837.506	0	0.415108508	167	0.087482175	male	no	not breeding	21.76027778	2019
BORR	2019-06-16 21:50	534927.6259	8089837.318	0	0.415108508	167	0.087482175	male	no	not breeding	21.83555556	2019
BORR	2019-06-16 21:54	534928.1277	8089839.926	0	0.415108508	167	0.087482175	male	no	not breeding	21.91277778	2019
BORR	2019-06-16 22:21	534844.6419	8089457.431	0	0.231184111	167	0.743367908	male	no	not breeding	22.36611111	2019
BORR	2019-06-16 22:26	534746.0785	8089554.796	0	0.184838336	167	0.571591454	male	no	not breeding	22.44138889	2019
BORR	2019-06-16 22:31	534746.3236	8089881.524	1	0.344500433	167	0.087482175	male	no	not breeding	22.51666667	2019
BORR	2019-06-16 22:35	534545.4167	8090014.659	0	0.056368899	167	0.087482175	male	no	not breeding	22.59194444	2019
BORR	2019-06-16 22:40	534514.9587	8090098.36	0	-0.006082869	167	0.087482175	male	no	not breeding	22.66888889	2019
BORR	2019-06-16 22:44	534500.8598	8090403.069	0	0.051120887	167	0.250422654	male	no	not breeding	22.74416667	2019
BORR	2019-06-16 23:07	534655.8819	8090946.914	1	0.178821523	167	9.037269221	male	no	not breeding	23.12055556	2019
BORR	2019-06-16 23:11	534658.2035	8090939.335	1	0.129769685	167	9.037269221	male	no	not breeding	23.19583333	2019
BORR	2019-06-16 23:16	534690.2806	8091104.278	0	0.243684665	167	1.103626551	male	no	not breeding	23.27277778	2019
BORR	2019-06-16 23:20	534714.9435	8091193.602	0	0.237507363	167	9.626336004	male	no	not breeding	23.34805556	2019
BORR	2019-06-16 23:43	534601.115	8090890.164	0	0.17581995	167	9.037269221	male	no	not breeding	23.72444444	2019
BORR	2019-06-16 23:47	534579.9932	8090909.875	1	0.210412001	167	9.037269221	male	no	not breeding	23.79972222	2019
BORR	2019-06-16 23:52	534596.1042	8090895.286	0	0.194299528	167	9.037269221	male	no	not breeding	23.88	2019
BORR	2019-06-17 0:19	534524.4523	8090647.823	0	0.12931196	168	0.250422654	male	no	not breeding	0.331666667	2019
BORR	2019-06-17 0:24	534573.8977	8090572.456	0	0.044292104	168	0.250422654	male	no	not breeding	0.406944444	2019
BORR	2019-06-17 0:29	534575.6292	8090567.276	0	0.044292104	168	0.250422654	male	no	not breeding	0.484166667	2019
BORR	2019-06-17 0:56	534571.2016	8090570.355	0	0.044292104	168	0.250422654	male	no	not breeding	0.935833333	2019
BORR	2019-06-17 1:00	534570.6701	8090569.42	0	0.044292104	168	0.250422654	male	no	not breeding	1.011111111	2019
BORR	2019-06-17 1:05	534571.7656	8090569.249	0	0.044292104	168	0.250422654	male	no	not breeding	1.088333333	2019
BORR	2019-06-17 1:32	534571.746	8090570.365	0	0.044292104	168	0.250422654	male	no	not breeding	1.54	2019
BORR	2019-06-17 1:36	534571.7623	8090569.439	0	0.044292104	168	0.250422654	male	no	not breeding	1.615277778	2019
BORR	2019-06-17 1:41	534571.2506	8090567.567	0	0.044292104	168	0.250422654	male	no	not breeding	1.6925	2019
BORR	2019-06-17 2:08	534722.999	8090489.91	0	-0.056789185	168	0.250422654	male	no	not breeding	2.144166667	2019
BORR	2019-06-17 2:13	534830.2128	8090333.755	1	0.021344644	168	0.250422654	male	no	not breeding	2.219444444	2019
BORR	2019-06-17 2:17	534783.0508	8090186.572	0	0.21540993	168	0.250422654	male	no	not breeding	2.296666667	2019
BORR	2019-06-17 2:22	534680.1038	8090038.407	0	0.25780679	168	0.087482175	male	no	not breeding	2.371944444	2019
BORR	2019-06-17 2:44	534390.2448	8090036.296	0	-0.155651628	168	0.087482175	male	no	not breeding	2.748333333	2019
BORR	2019-06-17 2:49	534390.7797	8090036.863	0	-0.155651628	168	0.087482175	male	no	not breeding	2.823611111	2019
BORR	2019-06-17 2:54	534390.2872	8090033.875	0	-0.155651628	168	0.087482175	male	no	not breeding	2.900555556	2019
BORR	2019-06-17 2:58	534391.3699	8090034.452	0	-0.155651628	168	0.087482175	male	no	not breeding	2.975833333	2019
BORR	2019-06-17 3:21	534064.7016	8089504.766	0	0.167957915	168	2.909542818	male	no	not breeding	3.352222222	2019
BORR	2019-06-17 3:25	534212.8063	8089608.486	0	0.005549464	168	0.295568695	male	no	not breeding	3.4275	2019
BORR	2019-06-17 3:30	534335.6033	8089751.026	0	-0.163967379	168	0	male	no	not breeding	3.504722222	2019
BORR	2019-06-17 3:34	534476.0495	8089852.959	1	-0.081234301	168	0.087482175	male	no	not breeding	3.58	2019
BORR	2019-06-17 3:57	534593.8197	8090248.135	0	0.102775716	168	0.250422654	male	no	not breeding	3.956388889	2019
BORR	2019-06-17 4:01	534592.7076	8090249.231	0	0.102775716	168	0.250422654	male	no	not breeding	4.031666667	2019
BORR	2019-06-17 4:06	534592.1794	8090248.106	0	0.087799967	168	0.250422654	male	no	not breeding	4.108888889	2019
BORR	2019-06-17 4:33	534590.487	8090251.044	0	0.087799967	168	0.250422654	male	no	not breeding	4.560555556	2019
BORR	2019-06-17 4:38	534594.3675	8090248.145	0	0.102775716	168	0.250422654	male	no	not breeding	4.635833333	2019
BORR	2019-06-17 4:42	534621.0375	8090317.598	0	0.09069637	168	0.250422654	male	no	not breeding	4.714722222	2019
BORR	2019-06-17 5:09	534593.7804	8090499.169	1	0.01890908	168	0.250422654	male	no	not breeding	5.166388889	2019
BORR	2019-06-17 5:14	534527.9411	8090760.571	0	0.167165533	168	4.358451417	male	no	not breeding	5.241666667	2019
BORR	2019-06-17 5:19	534592.3163	8090892.988	0	0.193926687	168	9.037269221	male	no	not breeding	5.32	2019
BORR	2019-06-17 5:23	534595.0808	8090891.363	0	0.17581995	168	9.037269221	male	no	not breeding	5.395277778	2019
BORR	2019-06-17 5:46	534408.9697	8090622.737	0	0.177114228	168	0.854165725	male	no	not breeding	5.771666667	2019
BORR	2019-06-17 5:50	534368.3743	8090379.919	1	0.014436824	168	0.854165725	male	no	not breeding	5.846944444	2019
BORR	2019-06-17 5:55	534397.5674	8090117.87	0	-0.114688897	168	0.087482175	male	no	not breeding	5.923888889	2019
BORR	2019-06-17 5:59	534142.9121	8090010.598	0	-0.100694855	168	0	male	no	not breeding	5.999166667	2019
BORR	2019-06-17 6:13	534142.2528	8089607.26	0	0.090945403	168	0.295568695	male	no	not breeding	6.228888889	2019
BORR	2019-06-17 6:22	534112.3157	8089629.992	1	0.113179554	168	0.295568695	male	no	not breeding	6.379444444	2019
BORR	2019-06-17 6:27	534119.5201	8089656.336	1	0.079893559	168	0.295568695	male	no	not breeding	6.454722222	2019
BORR	2019-06-17 6:32	534155.3139	8089768.896	0	-0.050616432	168	0.295568695	male	no	not breeding	6.533611111	2019
BORR	2019-06-17 6:59	534935.1327	8089753.583	0	0.3938561	168	0.087482175	male	no	not breeding	6.985277778	2019
BORR	2019-06-17 7:03	534939.0445	8089748.822	0	0.392801985	168	0.087482175	male	no	not breeding	7.060555556	2019
BORR	2019-06-17 7:08	534931.3892	8089748.686	0	0.3938561	168	0.087482175	male	no	not breeding	7.135833333	2019
BORR	2019-06-17 7:17	534938.4966	8089748.99	0	0.392801985	168	0.087482175	male	no	not breeding	7.286388889	2019
BORR	2019-06-17 7:21	534941.1969	8089750.902	0	0.392801985	168	0.087482175	male	no	not breeding	7.364722222	2019
BORR	2019-06-17 7:48	534941.725	8089752.027	0	0.392801985	168	0.087482175	male	no	not breeding	7.816388889	2019
BORR	2019-06-17 7:53	534937.932	8089749.918	0	0.392801985	168	0.087482175	male	no	not breeding	7.891666667	2019
BORR	2019-06-17 7:58	534944.4946	8089750.034	0	0.392801985	168	0.087482175	male	no	not breeding	7.966944444	2019
BORR	2019-06-17 8:02	534938.995	8089751.61	0	0.392801985	168	0.087482175	male	no	not breeding	8.042222222	2019
BORR	2019-06-17 8:07	534942.2961	8089750.553	0	0.392801985	168	0.087482175	male	no	not breeding	8.1175	2019
BORR	2019-06-17 8:11	534941.1705	8089752.385	0	0.392801985	168	0.087482175	male	no	not breeding	8.192777778	2019
BORR	2019-06-17 8:16	534942.2533	8089752.962	0	0.392801985	168	0.087482175	male	no	not breeding	8.268055556	2019
BORR	2019-06-17 8:20	534940.1537	8089748.094	0	0.392801985	168	0.087482175	male	no	not breeding	8.343333333	2019
BORR	2019-06-17 8:25	534936.4433	8089741.334	0	0.392801985	168	0.087482175	male	no	not breeding	8.418611111	2019
BORR	2019-06-17 8:29	534933.6967	8089742.032	0	0.3938561	168	0.087482175	male	no	not breeding	8.493888889	2019
BORR	2019-06-17 8:38	534945.7458	8089741.131	0	0.392801985	168	0.087482175	male	no	not breeding	8.644444444	2019
BORR	2019-06-17 8:43	534935.3143	8089743.355	0	0.3938561	168	0.087482175	male	no	not breeding	8.723333333	2019
BORR	2019-06-17 8:47	534939.7181	8089741.76	0	0.392801985	168	0.087482175	male	no	not breeding	8.798611111	2019
BORR	2019-06-17 9:10	534932.0098	8089744.602	0	0.3938561	168	0.087482175	male	no	not breeding	9.175	2019
BORR	2019-06-17 9:15	534926.4838	8089747.661	0	0.3938561	168	0.087482175	male	no	not breeding	9.250277778	2019
[truncated: 61,094 more rows]
