# Supplementary material for: Territoriality Modulates the Effect of Conspecific Encounters on the Foraging Behaviours of a Mammalian Predator
Source: Ecol Evol. 2025 Mar 6;15(3):e71058. doi: 10.1002/ece3.71058 (PMC11885166; doi:10.1002/ece3.71058)
Supplement: Supplementary file 1 — Appendix S1 [file ECE3-15-e71058-s001.zip › ECE371058-sup-0002-supinfo_HR_area.csv]

fox_id	year	sex	size	pair_id
BORR	2019	M	3.304848302	BORR_RMJJ
OBBB	2019	M	11.73415289	OBBB_JMVJ
BVOB	2019	F	12.36916302	VJOO_BVOB
OBOB	2019	M	9.345432055	OBOB_JVOJ
OJOO	2019	F	8.523158285	RVJO_OJOO
RVJO	2019	M	11.20497778	RVJO_OJOO
RMJJ	2019	F	3.816051423	BORR_RMJJ
JVOJ	2019	F	10.22006865	OBOB_JVOJ
VJOO	2019	M	14.04011384	VJOO_BVOB
BBJO	2019	M	6.756356874	BBJO_
RMBR	2019	F	8.171484263	ORRR_RMBR
JMVJ	2019	F	8.368954219	OBBB_JMVJ
ORRR	2019	M	9.494532966	ORRR_RMBR
RVOJ	2022	M	8.918871064	RVOJ_
JVBO	2022	F	11.94727377	JVBO_
VJOO	2022	M	5.330797561	VJOO_VRBO
BOOR	2022	F	4.64961678	BOOR_
VOVV	2022	M	7.144481924	VOVV_
ROJJ	2022	F	7.778737341	ROJJ_
VRBO	2022	F	4.938036086	VJOO_VRBO
BOBB	2022	M	4.733929831	BOBB_
VOJO	2022	M	7.276864859	VOJO_
BJOV	2022	F	2.371638377	BJOV_
