# Supplementary material for: Territoriality Modulates the Effect of Conspecific Encounters on the Foraging Behaviours of a Mammalian Predator
Source: Ecol Evol. 2025 Mar 6;15(3):e71058. doi: 10.1002/ece3.71058 (PMC11885166; doi:10.1002/ece3.71058)
Supplement: Supplementary file 1 — Appendix S1 [file ECE3-15-e71058-s001.zip › ECE371058-sup-0003-supinfo_script.R]

# Clermont et al. 2025
# Territoriality modulates the effect of conspecific encounters on the foraging behaviours of a mammalian predator.

# load packages
library(tidyverse)
library(magrittr)
library(DHARMa)
library(mgcv)
library(lme4)
library(lmerTest)
library(ggeffects)


#### DATASETS ####

# set working directory

# load data for home range area
HR_area <- read_csv("HR_area.csv")
# load data for probability of digging
digging <- read_csv("digging.csv")


# Description of variables for home range area (see main text for details)

# fox_id: unique fox identifier, the four letters represent the colours of the four ear tags
# year: year of observation (2019 or 2022)
# sex: sex of the individual (male or female)
# size: area of home range in km2
# pair_id: pair identifier, i.e. combination of fox_ids of paired individuals, if both individuals were monitored

# Description of variables for probability of digging (see main text for details)

# contains_digging1: whether the 30-sec accelerometry burst contains at least one 3-sec sequence of digging behaviour. 1: yes 0: no
# for more details on digging see Clermont et al. 2021. Movement Ecology. DOI: 10.1186/s40462-021-00295-1
# fox_id: unique fox identifier, the four letters represent the colours of the four ear tags
# Timestamp_EDT: timestamp of the observation, local time Eastern Daylight Time (UTC-04:00)
# lon: longitude of the observation in UTM NAD83 Zone 17 EPSG:26917
# lat: latitude of the observation in UTM NAD83 Zone 17 EPSG:26917
# prob_encounter: probability of encounter among neighbours at that location
# day: ordinal date
# goose_density_ha: nesting goose density in individual/ha
# sex: sex of the individual (male or female)
# territorial: whether the fox was categorized as territorial (yes or no) based on the distribution of probability of encounter among neighbours in its home range
# breeding_status: breeding status of the individual (breeding or non-breeding)
# ToD: numeric time of day
# year: year of observation (2019 or 2022)


# LMM home range area

lmm_HRarea <- lmer(size ~ sex + as.factor(year) + (1|pair_id), data=HR_area)

simulateResiduals(fittedModel = lmm_HRarea, plot = T)

summary(lmm_HRarea) # Table 1 in main text


# GAMM probability of digging

digging$fox_id <- as.factor(digging$fox_id)
digging$day_fact <- as.factor(digging$day)
digging$territorial <- relevel(as.factor(digging$territorial), ref="yes")
digging$sex <- relevel(as.factor(digging$sex), ref="female")
digging$year <- as.factor(digging$year)

gamm_digging <- gam(contains_digging1 ~ scale(prob_encounter) + territorial + scale(prob_encounter):territorial + sex + 
                     s(ToD, bs="cc") + s(day, bs="tp") + s(year, bs="re") + s(day_fact, year, bs="re") + s(fox_id, bs="re"), 
                   data=digging, family=binomial(link='logit'), method="REML")

# dharma residuals
simulateResiduals(fittedModel = gamm_digging, plot = T)

gam.check(gamm_digging)

summary(gamm_digging) # Table 2 in main text

# quick plot
ggpredict(gamm_digging, c("prob_encounter [all]", "territorial")) |> plot()
